# Supplementary material for: (E)-1-(2-Thien­yl)-3-(2,4,5-trimethoxy­phen­yl)prop-2-en-1-one
Source: Acta Crystallogr Sect E Struct Rep Online. 2008 Jul 16;64(Pt 8):o1510–1. doi: 10.1107/S1600536808021375 (PMC2962137; doi:10.1107/S1600536808021375)
Supplement: Supplementary file 2 [file e-64-o1510-Isup2.hkl]

#
# h,k,l, Fc-squared, Fo-squared, sigma(Fo-squared) and status flag
#
data_I
_shelx_title ' patil131_0m in P2(1)/c (100K)'
_shelx_refln_list_code          4
_shelx_F_calc_maximum      210.82
_exptl_crystal_F_000       640.00
_reflns_d_resolution_high  0.7080
 
loop_
 _symmetry_equiv_pos_as_xyz
 'x, y, z'
 '-x, y+1/2, -z+1/2'
 '-x, -y, -z'
 'x, -y-1/2, z-1/2'
 
_cell_length_a     7.5391
_cell_length_b     7.9225
_cell_length_c    24.3399
_cell_angle_alpha  90.000
_cell_angle_beta   97.021
_cell_angle_gamma  90.000
 
_shelx_F_squared_multiplier     1.000
 
loop_
 _refln_index_h
 _refln_index_k
 _refln_index_l
 _refln_F_squared_calc
 _refln_F_squared_meas
 _refln_F_squared_sigma
 _refln_observed_status
   1   0   0      415.51      383.39      7.94 o
   2   0   0    44443.35    45798.36    544.90 o
   3   0   0     4385.42     4332.46     61.72 o
   4   0   0     1489.93     1493.55     27.14 o
   5   0   0     2280.60     2312.86     40.01 o
   6   0   0      798.73      803.31     23.51 o
   7   0   0       48.35       56.58      8.00 o
   8   0   0       71.18       85.94     16.07 o
   9   0   0       48.84       80.61     11.40 o
  10   0   0        1.56        7.67      9.19 o
   1   1   0      349.64      402.28      5.82 o
   2   1   0    29915.76    30726.77    298.09 o
   3   1   0      321.77      335.56      6.73 o
   4   1   0     6632.67     6727.90     64.10 o
   5   1   0      138.10      128.68      5.19 o
   6   1   0       60.66       61.98      5.38 o
   7   1   0      323.31      299.64     12.92 o
   8   1   0      115.37      119.15     13.41 o
   9   1   0      121.96      115.02     10.85 o
  10   1   0       99.09      103.19     11.70 o
   0   2   0       96.95      112.91      3.87 o
   1   2   0      127.63      147.55      3.51 o
   2   2   0      203.86      216.15      4.44 o
   3   2   0     2359.66     2556.49     26.98 o
   4   2   0      588.29      591.96      9.87 o
   5   2   0      617.89      635.49     10.99 o
   6   2   0     1213.60     1278.64     24.12 o
   7   2   0        4.92        5.22      3.11 o
   8   2   0      527.70      533.37     16.94 o
   9   2   0       58.98       53.14     10.64 o
  10   2   0        6.95       10.99      6.86 o
   1   3   0      960.22      969.18     11.42 o
   2   3   0      406.58      397.99      7.11 o
   3   3   0       95.33      111.64      5.30 o
   4   3   0      627.75      629.23     11.84 o
   5   3   0      222.48      264.85      7.76 o
   6   3   0      313.74      313.20     11.16 o
   7   3   0      112.63       86.76      6.74 o
   8   3   0       23.33       25.72      5.00 o
   9   3   0        0.40        0.43      5.45 o
  10   3   0      178.21      205.51     17.19 o
   0   4   0      977.05     1026.11     23.55 o
   1   4   0     1948.25     2214.25     22.21 o
   2   4   0     1106.83     1133.05     14.37 o
   3   4   0     1437.55     1374.35     18.03 o
   4   4   0        0.03        0.37      2.09 o
   5   4   0       70.00       69.47      5.00 o
   6   4   0      684.08      674.09     16.40 o
   7   4   0       83.82      102.27      8.22 o
   8   4   0      341.99      347.41     17.19 o
   9   4   0       47.20       34.86      8.29 o
   1   5   0     1588.49     1599.30     18.82 o
   2   5   0      816.92      871.22     12.06 o
   3   5   0        0.66        4.75      2.06 o
   4   5   0      971.85      975.49     15.71 o
   5   5   0      304.50      340.38      9.63 o
   6   5   0       80.36       87.33      6.85 o
   7   5   0      226.23      250.78     12.95 o
   8   5   0      121.24      115.11     12.48 o
   9   5   0       62.75       39.08     11.45 o
   0   6   0     2301.65     2371.80     34.41 o
   1   6   0       14.68        8.80      2.06 o
   2   6   0      342.97      326.49      9.48 o
   3   6   0      811.11      826.71     13.65 o
   4   6   0       54.06       54.54      4.34 o
   5   6   0      700.32      732.09     15.59 o
   6   6   0       76.11       67.85      7.78 o
   7   6   0        0.82       -2.65      6.08 o
   8   6   0       92.98      146.03     23.89 o
   1   7   0      223.12      215.57      7.52 o
   2   7   0      153.46      158.34      7.63 o
   3   7   0        1.54       -1.57      2.80 o
   4   7   0       57.01       63.30      5.81 o
   5   7   0      184.70      208.58     10.49 o
   6   7   0        0.29        0.97      4.48 o
   7   7   0      110.12      107.27     16.47 o
   8   7   0        0.42        7.00     10.28 o
   0   8   0        0.17       -1.99      4.57 o
   1   8   0       94.10       84.37     10.37 o
   2   8   0        2.20        7.66      3.79 o
   3   8   0      210.92      217.99     12.60 o
   4   8   0        5.45        6.19      4.48 o
   5   8   0        0.10       -1.19      4.63 o
   6   8   0        7.89       11.79      6.87 o
   7   8   0      105.80      140.23     19.45 o
   1   9   0      313.67      341.43     16.72 o
   2   9   0       19.41       20.77      7.28 o
   3   9   0       19.81       19.21      6.83 o
   4   9   0       69.26       73.04      9.18 o
   5   9   0      235.60      309.41     19.66 o
   6   9   0       41.21       56.59     11.91 o
   0  10   0       24.30       34.42     14.61 o
   1  10   0      106.11      124.10     19.50 o
   2  10   0      137.32      148.52     14.74 o
   3  10   0      430.97      508.71     24.51 o
   4  10   0       63.73       59.57     12.60 o
   1  11   0      167.40      239.83     40.63 o
 -10   1   1        0.24        3.35      5.86 o
  -9   1   1       12.01       10.81      5.25 o
  -8   1   1       66.22       66.23      6.61 o
  -7   1   1      435.76      441.71     13.29 o
  -6   1   1        5.83        3.20      2.74 o
  -5   1   1      215.12      213.80      5.90 o
  -4   1   1     6101.04     6392.29     63.77 o
  -3   1   1       81.77       89.78      3.73 o
  -2   1   1    28049.10    28870.26    264.16 o
  -1   1   1      320.22      374.54      5.85 o
   0   1   1      641.50      685.77      9.82 o
   1   1   1     5761.94     5873.00     55.64 o
   2   1   1      223.80      235.52      6.92 o
   3   1   1     1760.66     1742.55     21.74 o
   4   1   1     4146.85     4273.43     45.42 o
   5   1   1       72.63       85.68      5.04 o
   6   1   1      688.02      707.42     16.96 o
   7   1   1      148.62      153.17      8.85 o
   8   1   1        8.78        3.65      3.52 o
   9   1   1       83.51       65.76      7.59 o
  10   1   1       30.45       31.68      8.06 o
 -10   2   1        7.50        8.59      6.38 o
  -9   2   1       46.71       37.81      8.79 o
  -8   2   1       34.58       19.32      6.30 o
  -7   2   1        0.17        1.24      2.78 o
  -6   2   1      687.21      724.60     14.81 o
  -5   2   1        0.92        2.03      1.90 o
  -4   2   1     1115.26     1150.14     14.61 o
  -3   2   1      205.01      224.25      5.77 o
  -2   2   1        1.72        1.68      1.20 o
  -1   2   1      897.85      922.95     10.25 o
   0   2   1     1633.90     1617.30     15.16 o
   1   2   1     1139.38     1205.54     12.76 o
   2   2   1      933.82     1042.91     13.40 o
   3   2   1     1459.02     1506.27     17.90 o
   4   2   1      800.56      848.49     12.77 o
   5   2   1     1070.03     1016.28     15.35 o
   6   2   1      169.93      146.35      7.92 o
   7   2   1      172.98      172.65      8.89 o
   8   2   1      260.19      264.89     11.68 o
   9   2   1        0.34        2.50      4.93 o
  10   2   1        4.67        2.33      5.95 o
 -10   3   1        0.82       -2.47      6.37 o
  -9   3   1        0.40       -3.67      5.34 o
  -8   3   1        5.98        3.90      4.55 o
  -7   3   1      183.67      181.96      9.04 o
  -6   3   1      201.14      212.75      8.73 o
  -5   3   1      807.90      894.68     13.66 o
  -4   3   1      824.34      849.15     12.40 o
  -3   3   1      116.27      106.88      7.14 o
  -2   3   1      404.71      464.99      7.77 o
  -1   3   1     1064.00     1288.43     14.89 o
   0   3   1      261.47      285.18      4.98 o
   1   3   1      152.26      160.95      3.64 o
   2   3   1        1.38        0.08      1.38 o
   3   3   1       23.24       27.40      2.61 o
   4   3   1      619.96      610.82     10.20 o
   5   3   1       42.90       39.82      3.80 o
   6   3   1      265.04      283.07      9.73 o
   7   3   1      421.94      429.96     16.18 o
   8   3   1        0.01       -2.10      3.73 o
   9   3   1      333.17      346.71     16.73 o
  10   3   1        5.72        3.43      7.45 o
  -9   4   1      136.21      103.61     10.96 o
  -8   4   1       95.69       96.85     11.48 o
  -7   4   1      124.96      114.59      7.75 o
  -6   4   1      353.16      382.16     11.47 o
  -5   4   1       19.17       20.13      3.12 o
  -4   4   1        3.39        0.78      2.06 o
  -3   4   1      152.55      168.75      6.73 o
  -2   4   1      869.80      958.13     12.74 o
  -1   4   1      120.12      144.57      5.17 o
   0   4   1      795.79      838.53     10.47 o
   1   4   1      351.72      423.31      6.88 o
   2   4   1      328.99      299.86      5.90 o
   3   4   1      166.53      211.62      6.24 o
   4   4   1       36.60       37.47      3.62 o
   5   4   1        6.02        3.42      2.70 o
   6   4   1      395.63      397.92     13.74 o
   7   4   1      122.66      117.44      9.12 o
   8   4   1      173.32      143.62     13.06 o
   9   4   1        4.82        3.89      7.34 o
  -9   5   1        3.58        2.33      8.24 o
  -8   5   1        5.06        3.02      6.88 o
  -7   5   1       48.89       41.47      6.82 o
  -6   5   1        4.01       -0.82      3.24 o
  -5   5   1       74.07       73.82      6.71 o
  -4   5   1      443.18      448.96     13.81 o
  -3   5   1      235.03      267.97      7.18 o
  -2   5   1      434.23      432.01      8.14 o
  -1   5   1      522.46      554.74      8.90 o
   0   5   1      218.62      249.37      5.67 o
   1   5   1      227.81      213.50      5.30 o
   2   5   1       26.09       16.17      2.20 o
   3   5   1        6.28        4.53      2.08 o
   4   5   1        2.41        4.41      2.56 o
   5   5   1      263.76      305.88      9.33 o
   6   5   1       34.19       35.78      5.05 o
   7   5   1       19.74       11.86      5.56 o
   8   5   1       34.22       33.57      8.55 o
   9   5   1       50.65       27.33     10.55 o
  -8   6   1        7.67       11.84      8.86 o
  -7   6   1       30.24       17.70      7.71 o
  -6   6   1        0.35        1.71      4.50 o
  -5   6   1      138.58      134.51      7.35 o
  -4   6   1       85.78       85.13      5.56 o
  -3   6   1      155.25      170.67      6.52 o
  -2   6   1      514.74      553.03     10.41 o
  -1   6   1     1535.91     1618.83     20.10 o
   0   6   1      200.37      192.02      5.75 o
   1   6   1      243.74      244.53      6.56 o
   2   6   1        3.08        5.54      2.32 o
   3   6   1        1.73        4.25      2.39 o
   4   6   1        0.10        0.16      2.59 o
   5   6   1        1.59       -1.11      2.91 o
   6   6   1       10.05       18.44      5.07 o
   7   6   1        5.90       -1.66      5.11 o
   8   6   1        6.19        4.98      7.44 o
  -8   7   1       14.38       10.52      9.65 o
  -7   7   1        8.50       10.71      8.23 o
  -6   7   1      187.80      226.10     17.18 o
  -5   7   1       36.71       32.31      5.66 o
  -4   7   1      135.42      156.42      8.19 o
  -3   7   1      743.69      783.47     15.73 o
  -2   7   1       15.98        9.53      3.13 o
  -1   7   1      394.91      422.99     11.07 o
   0   7   1       54.54       70.53      4.58 o
   1   7   1      426.31      432.63     10.40 o
   2   7   1      228.48      254.96      9.76 o
   3   7   1      334.31      343.96     11.40 o
   4   7   1      208.50      228.62      9.71 o
   5   7   1        0.89        1.57      3.77 o
   6   7   1        8.42       15.86      5.72 o
   7   7   1        0.08       -2.37      6.48 o
   8   7   1       44.92       52.22     16.64 o
  -7   8   1        4.43        7.42      9.61 o
  -6   8   1      109.34      117.41     12.92 o
  -5   8   1       24.18       18.93      5.46 o
  -4   8   1       33.97       26.58      5.56 o
  -3   8   1        0.67        1.45      3.89 o
  -2   8   1        0.03       -3.75      3.75 o
  -1   8   1       31.51       27.77      5.42 o
   0   8   1        9.04        9.55      4.25 o
   1   8   1        2.99        5.43      3.65 o
   2   8   1       18.78       15.91      4.24 o
   3   8   1       26.22       14.22      4.38 o
   4   8   1       24.55       25.87      5.61 o
   5   8   1       24.99       18.07      5.94 o
   6   8   1      160.36      179.95     14.03 o
   7   8   1       61.43       43.25     13.17 o
  -6   9   1       15.66       17.52     17.22 o
  -5   9   1       11.81       27.56      8.65 o
  -4   9   1       96.60      100.97     10.89 o
  -3   9   1        4.69       14.19      6.46 o
  -2   9   1       51.76       50.46      8.03 o
  -1   9   1        2.18        3.24      5.89 o
   0   9   1       16.55       12.02      5.85 o
   1   9   1       10.93       10.36      5.64 o
   2   9   1       24.64       13.50      6.12 o
   3   9   1       32.79       23.38      6.57 o
   4   9   1      166.34      191.90     12.04 o
   5   9   1        0.02        2.02      6.17 o
   6   9   1       14.97       21.19      9.84 o
  -4  10   1       89.74      105.46     16.94 o
  -3  10   1        8.81        5.88      7.84 o
  -2  10   1      301.05      361.99     21.13 o
  -1  10   1        0.54       -1.68      6.88 o
   0  10   1      169.37      223.67     17.37 o
   1  10   1        6.40        9.40      8.25 o
   2  10   1       41.62       43.21      9.68 o
   3  10   1        6.96       23.22      8.79 o
   4  10   1        8.82       22.79      9.81 o
  -1  11   1       47.72       76.33     19.59 o
   0  11   1      250.73      267.52     33.36 o
   1  11   1        5.75        7.32     12.10 o
 -10   0   2       77.98       82.12     14.80 o
  -9   0   2       36.10       38.71      9.84 o
  -8   0   2      621.56      646.01     25.09 o
  -7   0   2      822.71      820.20     25.09 o
  -6   0   2      532.61      570.16     27.53 o
  -5   0   2      153.58      144.22      8.46 o
  -4   0   2     2051.18     2291.02     33.57 o
  -3   0   2     1122.82     1084.83     22.30 o
  -2   0   2    18503.35    19739.50    286.58 o
  -1   0   2       36.57       27.55      2.26 o
   0   0   2       44.35       -0.36      0.36 o
   1   0   2        6.02       10.10      1.51 o
   2   0   2    29560.57    30146.82    356.27 o
   3   0   2      410.11      437.82     12.27 o
   4   0   2     6644.16     6740.98     87.49 o
   5   0   2     2062.31     2117.90     37.70 o
   6   0   2      430.98      466.08     22.75 o
   7   0   2      466.25      500.70     32.04 o
   8   0   2        0.76        2.19      5.00 o
   9   0   2       23.55       10.70      6.87 o
  10   0   2       28.14       23.55     10.80 o
 -10   1   2      101.93      121.73     16.24 o
  -9   1   2       50.27       47.67      8.59 o
  -8   1   2       63.66       46.78      5.90 o
  -7   1   2       40.67       33.05      4.77 o
  -6   1   2     1168.16     1170.80     24.02 o
  -5   1   2      753.26      807.92     12.75 o
  -4   1   2      778.73      845.55     11.22 o
  -3   1   2      146.99      137.75      4.26 o
  -2   1   2      703.80      773.37     10.50 o
  -1   1   2      374.60      383.03      6.23 o
   0   1   2    15425.00    15757.76    173.96 o
   1   1   2      121.15      119.07      2.97 o
   2   1   2    12940.44    13114.10    129.15 o
   3   1   2       76.96       76.88      4.23 o
   4   1   2       38.88       30.84      2.99 o
   5   1   2        4.23       -0.16      1.81 o
   6   1   2      780.88      826.13     18.64 o
   7   1   2       41.36       32.17      4.78 o
   8   1   2      146.74      172.92     11.43 o
   9   1   2       83.87       64.72      7.71 o
  10   1   2       17.59       23.12      7.25 o
 -10   2   2      197.93      188.38     25.89 o
  -9   2   2      133.80      138.33     12.72 o
  -8   2   2      186.25      212.45     12.67 o
  -7   2   2      187.74      188.26      8.82 o
  -6   2   2      354.79      366.02     10.57 o
  -5   2   2       63.28       75.96      4.20 o
  -4   2   2     1637.92     1671.43     18.86 o
  -3   2   2     1241.05     1374.63     14.96 o
  -2   2   2     1550.64     1539.47     16.92 o
  -1   2   2      189.01      203.76      4.23 o
   0   2   2     6107.43     6260.12     52.07 o
   1   2   2       67.85       51.07      2.23 o
   2   2   2        0.09        0.26      1.34 o
   3   2   2       36.84       34.56      2.68 o
   4   2   2     2602.63     2665.64     29.57 o
   5   2   2       26.07       33.70      3.39 o
   6   2   2      361.76      360.15     11.22 o
   7   2   2        7.95        5.41      3.43 o
   8   2   2        7.12        5.85      3.97 o
   9   2   2        9.38        7.11      4.72 o
  10   2   2        3.78        7.25      6.48 o
 -10   3   2       29.71       16.91      8.73 o
  -9   3   2       31.41       28.71      7.38 o
  -8   3   2      596.51      634.76     19.27 o
  -7   3   2       60.10       55.31      5.84 o
  -6   3   2     1177.26     1276.16     20.94 o
  -5   3   2      542.95      536.94     10.34 o
  -4   3   2      511.73      528.69      9.23 o
  -3   3   2      105.06       92.64      5.73 o
  -2   3   2        0.08        0.87      1.58 o
  -1   3   2       58.16       80.38      2.93 o
   0   3   2     1839.69     1875.00     18.14 o
   1   3   2      190.22      210.05      4.38 o
   2   3   2     2185.28     2199.23     23.79 o
   3   3   2     1567.92     1525.50     18.70 o
   4   3   2       71.64       61.56      5.67 o
   5   3   2      271.90      280.76     13.69 o
   6   3   2      328.49      326.10     10.45 o
   7   3   2        2.04        1.67      3.47 o
   8   3   2      189.12      191.20     10.54 o
   9   3   2       21.42       35.43      7.50 o
  10   3   2        1.35        7.86      7.83 o
  -9   4   2        0.03       -0.41      5.98 o
  -8   4   2      281.28      286.31     15.69 o
  -7   4   2        1.11        5.80      3.63 o
  -6   4   2        1.64       -0.93      2.92 o
  -5   4   2       37.41       41.12      4.15 o
  -4   4   2      459.56      462.89     10.07 o
  -3   4   2       17.17       18.42      2.50 o
  -2   4   2     1364.01     1419.40     16.78 o
  -1   4   2      660.42      710.89     10.02 o
   0   4   2     2216.37     2499.13     23.31 o
   1   4   2     1484.31     1548.91     16.11 o
   2   4   2       22.36       11.47      1.68 o
   3   4   2        0.22        1.15      1.83 o
   4   4   2      600.36      614.47     13.69 o
   5   4   2      531.58      545.29     14.93 o
   6   4   2       14.81       11.01      3.78 o
   7   4   2      409.58      459.98     14.54 o
   8   4   2      129.20      133.54      9.89 o
   9   4   2       71.51       70.52     11.58 o
  -9   5   2        0.89       -0.95      8.28 o
  -8   5   2        2.86        1.45      5.37 o
  -7   5   2        0.79        1.21      4.57 o
  -6   5   2      208.82      221.48     12.85 o
  -5   5   2        0.93        0.89      2.59 o
  -4   5   2      227.96      223.97      7.43 o
  -3   5   2       23.90       18.60      2.57 o
  -2   5   2        0.28        0.46      1.62 o
  -1   5   2      314.39      300.26      6.69 o
   0   5   2      488.19      561.48      8.43 o
   1   5   2       63.72       61.22      3.59 o
   2   5   2      963.85     1004.45     14.14 o
   3   5   2     1953.65     2006.89     30.41 o
   4   5   2      144.97      146.60      6.41 o
   5   5   2     1354.39     1340.74     21.48 o
   6   5   2       95.21      100.93      7.95 o
   7   5   2       79.14       80.50      7.97 o
   8   5   2      162.44      197.10     15.80 o
   9   5   2        8.53       14.23      8.29 o
  -8   6   2        3.43        4.20      8.02 o
  -7   6   2      177.58      201.51     17.40 o
  -6   6   2        0.14       -0.24      4.39 o
  -5   6   2        9.72       10.80      3.43 o
  -4   6   2      272.47      306.46      9.85 o
  -3   6   2      107.34      130.15      6.78 o
  -2   6   2      704.39      693.92     12.43 o
  -1   6   2      241.85      216.38      6.51 o
   0   6   2        2.96        5.20      1.88 o
   1   6   2     1688.51     1670.58     19.59 o
   2   6   2      163.24      166.81      6.21 o
   3   6   2     1081.47     1017.33     16.64 o
   4   6   2      112.90      100.53      7.52 o
   5   6   2      106.39       91.93      6.62 o
   6   6   2      351.77      401.60     20.55 o
   7   6   2      226.97      254.61     14.59 o
   8   6   2       64.45       59.28     14.83 o
  -8   7   2      106.12       61.26     12.59 o
  -7   7   2       33.92       38.10     10.16 o
  -6   7   2      230.96      266.72     18.62 o
  -5   7   2      226.71      248.33     12.78 o
  -4   7   2      102.91      104.96      8.01 o
  -3   7   2     1225.58     1339.29     22.84 o
  -2   7   2       14.23       11.77      3.37 o
  -1   7   2      660.20      709.38     12.53 o
   0   7   2       36.02       21.13      3.49 o
   1   7   2        0.30        5.13      2.68 o
   2   7   2        6.41        3.94      2.94 o
   3   7   2        8.99       12.08      3.18 o
   4   7   2        5.14        8.12      3.53 o
   5   7   2       20.12       13.33      6.69 o
   6   7   2        2.64       -2.84      4.14 o
   7   7   2       80.67       90.52     14.62 o
   8   7   2       12.11       -1.82      9.43 o
  -7   8   2      204.60      240.81     20.68 o
  -6   8   2        6.12        4.97      6.17 o
  -5   8   2      818.09      954.62     26.60 o
  -4   8   2       24.39       19.15      5.12 o
  -3   8   2       98.82      101.38      8.18 o
  -2   8   2        0.07        4.59      4.70 o
  -1   8   2      582.22      599.78     17.34 o
   0   8   2       34.98       28.38      4.57 o
   1   8   2       93.40      100.95      6.36 o
   2   8   2       87.61       91.04      7.05 o
   3   8   2      136.22      133.96      8.59 o
   4   8   2       69.58       83.33      7.84 o
   5   8   2       34.95       34.17      6.83 o
   6   8   2        4.32        5.34      5.86 o
   7   8   2        2.59        2.54      9.97 o
  -6   9   2       60.86       73.18     16.03 o
  -5   9   2       62.53       70.37     10.84 o
  -4   9   2      123.79      124.58     11.82 o
  -3   9   2      494.65      532.95     21.08 o
  -2   9   2      219.42      282.19     15.79 o
  -1   9   2       82.58      103.61     10.22 o
   0   9   2      364.16      420.06     19.55 o
   1   9   2      173.28      210.44     15.43 o
   2   9   2      181.65      175.55     14.33 o
   3   9   2      362.33      364.65     16.32 o
   4   9   2       18.50        6.98      5.34 o
   5   9   2      178.76      187.40     13.60 o
   6   9   2       45.85       44.44     10.28 o
  -4  10   2        4.58        0.46      7.90 o
  -3  10   2       71.06       83.99     12.23 o
  -2  10   2       11.12       17.65      7.96 o
  -1  10   2      153.79      193.70     19.87 o
   0  10   2       37.41       27.05      8.55 o
   1  10   2      210.23      248.15     22.02 o
   2  10   2        0.90        1.88      6.85 o
   3  10   2       34.31       29.42      9.11 o
   4  10   2      117.37      113.84     15.37 o
  -1  11   2      153.04      168.14     22.81 o
   0  11   2        2.11        5.73     12.14 o
   1  11   2        9.82        6.32     12.07 o
 -10   1   3        8.03       15.44      6.86 o
  -9   1   3      109.51       95.26      9.75 o
  -8   1   3       18.70       20.43      4.72 o
  -7   1   3      102.74      107.92      8.03 o
  -6   1   3      703.13      748.68     15.19 o
  -5   1   3       77.56       81.55      3.88 o
  -4   1   3      411.47      461.73      7.67 o
  -3   1   3        0.85       -0.16      1.17 o
  -2   1   3      962.19      945.48     10.83 o
  -1   1   3     1120.44     1138.74     12.73 o
   0   1   3      216.48      210.46      5.74 o
   1   1   3      334.53      384.52      5.83 o
   2   1   3      666.60      731.41     10.79 o
   3   1   3        0.11        2.26      1.52 o
   4   1   3      508.98      504.14     11.87 o
   5   1   3       75.10       74.76      5.18 o
   6   1   3      332.95      331.19     10.66 o
   7   1   3       27.32       22.69      4.46 o
   8   1   3       48.75       35.86      6.48 o
   9   1   3       95.84      106.70     10.66 o
  10   1   3        4.37        1.26      5.92 o
 -10   2   3        1.33       -4.75      6.15 o
  -9   2   3       14.50       13.06      5.43 o
  -8   2   3        1.29        3.27      4.07 o
  -7   2   3       30.56       23.75      4.11 o
  -6   2   3      334.82      384.34     10.54 o
  -5   2   3       15.14        8.96      2.08 o
  -4   2   3      358.45      414.74      7.43 o
  -3   2   3        4.73        1.34      1.28 o
  -2   2   3      202.61      193.44      5.05 o
  -1   2   3        3.84        6.50      1.48 o
   0   2   3      255.37      235.55      4.14 o
   1   2   3       77.10       65.47      2.31 o
   2   2   3       28.89       35.76      2.52 o
   3   2   3      297.31      334.28      6.79 o
   4   2   3       99.25      112.96      4.78 o
   5   2   3       64.33       66.83      5.33 o
   6   2   3       39.50       32.36      4.37 o
   7   2   3        7.95       15.70      3.94 o
   8   2   3       10.47       11.79      4.08 o
   9   2   3       91.76      100.03      9.92 o
  10   2   3       83.46       86.51     10.35 o
 -10   3   3        0.03        3.01      7.38 o
  -9   3   3        2.34        7.35      5.73 o
  -8   3   3        3.46        6.20      4.77 o
  -7   3   3        3.88        1.96      3.18 o
  -6   3   3       62.26       68.87      5.96 o
  -5   3   3       53.56       61.43      4.10 o
  -4   3   3      756.65      816.94     12.40 o
  -3   3   3      563.59      598.86     10.29 o
  -2   3   3      359.65      431.26     10.80 o
  -1   3   3       46.19       36.30      2.25 o
   0   3   3      168.36      184.64      3.78 o
   1   3   3      875.69      939.02     11.45 o
   2   3   3        3.61        3.32      1.38 o
   3   3   3       17.65       10.53      2.34 o
   4   3   3       14.03       13.26      2.31 o
   5   3   3      266.34      275.76      8.26 o
   6   3   3        6.05        6.92      2.90 o
   7   3   3      177.05      181.73      9.14 o
   8   3   3      225.18      266.42     14.48 o
   9   3   3        2.26        5.91      5.01 o
  10   3   3      112.62      117.26     14.02 o
  -9   4   3        0.00        2.31      6.51 o
  -8   4   3       12.63        1.55      5.00 o
  -7   4   3       26.16       23.06      5.61 o
  -6   4   3        4.64        3.98      2.86 o
  -5   4   3       21.70       14.89      3.36 o
  -4   4   3       19.73       16.58      2.91 o
  -3   4   3      232.54      248.33      6.54 o
  -2   4   3      216.90      242.24      5.95 o
  -1   4   3     2070.31     2256.08     23.55 o
   0   4   3      362.67      398.78      6.46 o
   1   4   3      181.86      186.25      4.49 o
   2   4   3       13.54       23.11      2.24 o
   3   4   3      171.35      177.52      5.94 o
   4   4   3      148.64      130.36      5.45 o
   5   4   3       14.24        8.48      2.97 o
   6   4   3      627.39      649.68     15.39 o
   7   4   3       81.53       84.39      7.22 o
   8   4   3      218.62      241.54     14.02 o
   9   4   3      123.35      119.42     13.76 o
  -9   5   3        0.64        0.35      8.24 o
  -8   5   3        5.12        0.31      5.40 o
  -7   5   3       81.51       82.22     15.53 o
  -6   5   3        9.30        8.93      3.82 o
  -5   5   3        4.73        5.13      3.04 o
  -4   5   3       34.90       24.45      3.70 o
  -3   5   3       28.24       37.21      3.25 o
  -2   5   3        2.51        0.04      1.61 o
  -1   5   3       12.35       10.75      2.05 o
   0   5   3        1.94        6.28      1.66 o
   1   5   3      409.27      414.86      7.02 o
   2   5   3      181.83      169.14      5.45 o
   3   5   3       10.62       15.13      2.73 o
   4   5   3     1480.73     1488.60     20.87 o
   5   5   3      484.81      472.42     13.00 o
   6   5   3      163.59      182.96     10.33 o
   7   5   3      165.83      187.61     11.44 o
   8   5   3       59.69       51.98      8.54 o
   9   5   3        0.19       -2.14      7.16 o
  -8   6   3        6.94       -0.50      8.04 o
  -7   6   3        9.62        1.46      6.33 o
  -6   6   3       13.06       17.50      5.40 o
  -5   6   3       27.75       17.28      4.28 o
  -4   6   3        1.84       -0.47      2.59 o
  -3   6   3      269.43      253.35      8.49 o
  -2   6   3        0.27       -1.97      1.97 o
  -1   6   3       41.07       45.53      4.35 o
   0   6   3        9.95       16.57      2.36 o
   1   6   3     2001.53     2033.42     23.53 o
   2   6   3       94.04       91.87      5.12 o
   3   6   3     3311.48     3349.59     38.64 o
   4   6   3       41.48       37.75      4.35 o
   5   6   3      514.88      515.78     13.53 o
   6   6   3        6.25       15.23      5.26 o
   7   6   3       15.61       16.86      6.01 o
   8   6   3       11.90        4.86      7.61 o
  -8   7   3       12.65       16.36      9.64 o
  -7   7   3       14.33        8.70      6.80 o
  -6   7   3       23.66       15.44      6.61 o
  -5   7   3       75.32       69.32      8.66 o
  -4   7   3       40.45       20.65      5.28 o
  -3   7   3        4.73        4.39      3.31 o
  -2   7   3       29.45       27.34      3.94 o
  -1   7   3     2801.02     2746.71     36.64 o
   0   7   3      254.76      267.07      9.41 o
   1   7   3     3129.76     3136.35     38.56 o
   2   7   3       41.73       39.03      4.16 o
   3   7   3        6.13        9.82      3.27 o
   4   7   3       90.88       80.41      6.39 o
   5   7   3       92.33       66.24      7.51 o
   6   7   3       29.20       22.00      5.85 o
   7   7   3        9.84       16.08      7.48 o
   8   7   3        5.75       -9.56     10.16 o
  -7   8   3        1.74        6.89      8.60 o
  -6   8   3        0.01        1.63      6.33 o
  -5   8   3       86.45       70.70      9.03 o
  -4   8   3      105.33      104.10      9.13 o
  -3   8   3      346.10      387.52     30.74 o
  -2   8   3      767.98      892.12     29.16 o
  -1   8   3      437.33      466.37     14.43 o
   0   8   3      247.02      230.96     10.00 o
   1   8   3       87.96      104.13      6.93 o
   2   8   3       26.63       24.55      4.75 o
   3   8   3        0.75       -2.56      3.39 o
   4   8   3       82.55       83.33      7.95 o
   5   8   3        6.13        4.51      4.75 o
   6   8   3       28.22       37.57      8.63 o
   7   8   3       17.16       12.42      9.92 o
  -6   9   3      102.75      100.01     17.12 o
  -5   9   3       21.95       13.29      7.79 o
  -4   9   3      446.75      525.45     21.56 o
  -3   9   3       52.63       61.27      9.06 o
  -2   9   3       90.89       79.26      9.45 o
  -1   9   3       97.92      121.77     10.89 o
   0   9   3      118.88      146.17     13.36 o
   1   9   3       22.83       18.66      6.11 o
   2   9   3       91.34      117.01     11.02 o
   3   9   3        0.01        2.95      4.74 o
   4   9   3        0.02        8.50      5.74 o
   5   9   3        0.28        5.80      6.44 o
   6   9   3        5.05       10.07      9.27 o
  -4  10   3        5.31        5.33      8.04 o
  -3  10   3        4.09        4.14      7.43 o
  -2  10   3        0.30       -1.15      7.43 o
  -1  10   3        2.78        6.38      7.43 o
   0  10   3       82.83       84.13     11.77 o
   1  10   3       10.51       10.53      7.40 o
   2  10   3      150.95      192.03     28.22 o
   3  10   3       29.47       25.58     10.07 o
   4  10   3        7.32       26.16      9.84 o
  -1  11   3        2.88        4.43      9.60 o
   0  11   3        7.92        7.87     11.24 o
   1  11   3        7.91        3.66     11.27 o
 -10   0   4      153.52      152.08     18.73 o
  -9   0   4        0.34       -2.39      6.72 o
  -8   0   4      156.01      145.94     12.92 o
  -7   0   4       91.02      102.50     10.03 o
  -6   0   4      338.50      347.75     13.30 o
  -5   0   4      631.08      599.44     13.92 o
  -4   0   4       18.92       10.00      2.48 o
  -3   0   4      499.94      491.19     10.18 o
  -2   0   4    15769.42    16269.03    212.04 o
  -1   0   4      124.42      129.05      4.22 o
   0   0   4     1620.81     1703.14     38.18 o
   1   0   4     6172.26     6557.95     73.61 o
   2   0   4     4508.11     4489.38     63.56 o
   3   0   4     5621.93     5719.91     91.11 o
   4   0   4      110.37      157.24      8.01 o
   5   0   4      320.53      331.82     14.49 o
   6   0   4      164.72      181.44     12.61 o
   7   0   4       21.10       23.51      6.15 o
   8   0   4      305.61      317.20     20.93 o
   9   0   4       10.30        2.56      6.56 o
  10   0   4        6.30       14.25      8.75 o
 -10   1   4       48.30       38.40      8.18 o
  -9   1   4       82.43       75.41      9.06 o
  -8   1   4      407.21      404.92     19.68 o
  -7   1   4      210.77      222.28     12.03 o
  -6   1   4      119.83      124.39      5.74 o
  -5   1   4      347.71      335.93      7.14 o
  -4   1   4      586.48      568.68      9.21 o
  -3   1   4       79.34       79.70      3.20 o
  -2   1   4      105.61      119.59      2.87 o
  -1   1   4     3425.52     3239.52     31.39 o
   0   1   4      626.93      616.58      8.97 o
   1   1   4      253.05      252.47      4.47 o
   2   1   4       49.40       42.19      2.40 o
   3   1   4      155.74      143.59      4.70 o
   4   1   4       23.70       24.21      3.53 o
   5   1   4       38.05       33.83      4.46 o
   6   1   4       78.92       76.81      6.58 o
   7   1   4      160.53      165.08      9.45 o
   8   1   4       11.94       12.15      4.37 o
   9   1   4       34.47       24.63      5.86 o
  10   1   4       14.85        7.41      6.13 o
 -10   2   4        0.02        6.03      7.06 o
  -9   2   4       77.69       86.93      9.47 o
  -8   2   4      155.29      158.07     11.83 o
  -7   2   4       17.72       22.79      3.92 o
  -6   2   4      873.08      943.12     15.89 o
  -5   2   4      602.32      606.43      9.70 o
  -4   2   4     1524.07     1608.98     17.66 o
  -3   2   4     3555.42     3470.87     33.01 o
  -2   2   4      902.60      934.57     14.04 o
  -1   2   4      976.65      909.32     12.18 o
   0   2   4       17.46       18.52      2.34 o
   1   2   4      767.40      802.64      9.63 o
   2   2   4     2576.16     2503.73     27.65 o
   3   2   4      141.44      137.40      4.70 o
   4   2   4      648.89      633.46     10.81 o
   5   2   4      640.37      602.36     13.07 o
   6   2   4       37.23       36.33      4.34 o
   7   2   4      201.05      199.01      9.30 o
   8   2   4       44.68       32.78      5.45 o
   9   2   4       96.39      118.24      9.81 o
  10   2   4        0.43        5.77      7.05 o
 -10   3   4       23.92       30.75      9.88 o
  -9   3   4        0.18        0.40      6.08 o
  -8   3   4       31.12       29.43      6.70 o
  -7   3   4      288.08      294.24     12.61 o
  -6   3   4       57.11       65.37      4.86 o
  -5   3   4      432.58      407.68      8.83 o
  -4   3   4      463.55      460.58     10.07 o
  -3   3   4      779.75      864.00     13.60 o
  -2   3   4     4670.80     4916.76     46.92 o
  -1   3   4     3669.88     3965.58     40.18 o
   0   3   4      955.88      991.69     11.68 o
   1   3   4     2780.75     2805.78     27.48 o
   2   3   4      362.05      337.25      6.13 o
   3   3   4     1424.87     1407.06     17.72 o
   4   3   4     1625.75     1645.01     20.84 o
   5   3   4        3.07        4.11      2.23 o
   6   3   4      616.47      686.61     14.75 o
   7   3   4      570.59      609.79     15.14 o
   8   3   4       41.10       40.29      6.10 o
   9   3   4      355.74      385.11     15.70 o
  -9   4   4       42.24       43.23     13.03 o
  -8   4   4        0.59        2.40      5.72 o
  -7   4   4      291.66      312.62     14.65 o
  -6   4   4      129.94      120.33      7.05 o
  -5   4   4       17.21       12.22      3.15 o
  -4   4   4      609.83      672.46     12.99 o
  -3   4   4     1437.32     1502.14     18.63 o
  -2   4   4      172.84      195.22      5.48 o
  -1   4   4        0.86        3.64      1.43 o
   0   4   4     1741.40     1817.04     21.56 o
   1   4   4      739.37      817.39     10.08 o
   2   4   4     1995.86     2062.57     21.82 o
   3   4   4      863.36      850.82     13.15 o
   4   4   4       17.35       10.89      2.62 o
   5   4   4     1155.22     1168.17     22.26 o
   6   4   4       19.31       16.89      3.95 o
   7   4   4      166.96      189.57     11.09 o
   8   4   4        3.89        8.67      5.33 o
   9   4   4       47.24       40.06      9.81 o
  -9   5   4        6.80       14.41      8.00 o
  -8   5   4       50.59       55.89      9.55 o
  -7   5   4       16.76        5.32      5.10 o
  -6   5   4       26.59       25.40      5.55 o
  -5   5   4      425.73      457.78     12.03 o
  -4   5   4       27.79       21.29      3.27 o
  -3   5   4      359.34      352.50      7.81 o
  -2   5   4      335.95      347.05      9.19 o
  -1   5   4        0.06       -0.33      1.58 o
   0   5   4      603.99      574.58      8.97 o
   1   5   4       89.54       77.67      3.43 o
   2   5   4      144.94      131.13      4.99 o
   3   5   4        3.37        0.66      2.06 o
   4   5   4       28.08       22.43      3.57 o
   5   5   4      297.19      313.91     12.06 o
   6   5   4       69.76       69.04      6.66 o
   7   5   4      490.88      526.97     19.96 o
   8   5   4       88.89       83.87     10.13 o
   9   5   4       34.97       28.21     14.34 o
  -8   6   4       12.78       12.60      8.35 o
  -7   6   4        0.40       -1.23      5.06 o
  -6   6   4       95.11       93.42      9.10 o
  -5   6   4        1.20       -3.07      3.07 o
  -4   6   4       10.80       13.78      3.71 o
  -3   6   4        0.80        4.17      2.61 o
  -2   6   4      214.54      217.57      7.18 o
  -1   6   4      296.13      275.49      7.18 o
   0   6   4        0.48        0.07      1.96 o
   1   6   4        0.99        4.59      2.32 o
   2   6   4       82.72       70.43      4.71 o
   3   6   4     1281.56     1196.39     18.75 o
   4   6   4       47.60       55.35      7.05 o
   5   6   4      462.38      453.85     15.46 o
   6   6   4        3.51        6.56      4.63 o
   7   6   4        4.04       -1.63      4.99 o
   8   6   4      185.12      207.49     17.25 o
  -8   7   4       66.98       73.16     13.26 o
  -7   7   4       51.77       50.81     11.07 o
  -6   7   4       48.31       45.08      8.02 o
  -5   7   4      135.58      169.63     15.48 o
  -4   7   4      306.49      299.56     12.00 o
  -3   7   4        2.79        2.44      3.37 o
  -2   7   4       10.81        7.78      3.24 o
  -1   7   4      698.09      774.71     14.96 o
   0   7   4       32.14       29.06      3.65 o
   1   7   4     1666.19     1692.83     23.53 o
   2   7   4        8.38        6.47      2.93 o
   3   7   4      465.35      465.51     12.09 o
   4   7   4       83.16       88.54      6.37 o
   5   7   4       34.38       30.29      5.42 o
   6   7   4      370.67      379.11     15.83 o
   7   7   4        2.86       -1.31      5.37 o
   8   7   4      171.97      196.32     38.03 o
  -7   8   4       43.54       21.82      9.96 o
  -6   8   4      236.16      299.01     20.96 o
  -5   8   4      110.24      123.25     12.58 o
  -4   8   4       21.03       21.06      6.23 o
  -3   8   4     1246.99     1321.80     30.87 o
  -2   8   4        3.62       10.00      5.05 o
  -1   8   4     1213.23     1298.52     24.72 o
   0   8   4       39.16       36.34      4.91 o
   1   8   4      107.88      120.24      7.49 o
   2   8   4      141.16      151.34      8.87 o
   3   8   4        1.71        0.70      3.51 o
   4   8   4       65.74       63.75      6.50 o
   5   8   4        0.65       -1.94      4.33 o
   6   8   4        2.13        1.97      6.28 o
   7   8   4       10.96        4.39      8.75 o
  -6   9   4        2.39        7.97     10.15 o
  -5   9   4      224.61      237.43     17.84 o
  -4   9   4        1.95        6.14      6.72 o
  -3   9   4      171.70      175.71     13.50 o
  -2   9   4       10.33        8.61      5.65 o
  -1   9   4        5.77        3.23      5.18 o
   0   9   4       10.43        8.70      5.49 o
   1   9   4      131.61      127.65     13.83 o
   2   9   4       41.79       41.30      6.73 o
   3   9   4        9.16       16.77      5.67 o
   4   9   4      144.02      148.22     15.59 o
   5   9   4       26.40       20.82      7.08 o
   6   9   4       53.03       44.72     22.15 o
  -4  10   4        9.16        6.60      7.76 o
  -3  10   4        0.78       -2.25      7.15 o
  -2  10   4       26.91       16.07      8.19 o
  -1  10   4       25.46        8.93      7.49 o
   0  10   4       68.96       75.60     11.27 o
   1  10   4        0.72        4.30      7.05 o
   2  10   4      201.82      213.42     16.93 o
   3  10   4       31.28       19.63      9.70 o
   4  10   4       13.11       14.62      9.54 o
  -1  11   4        0.96        5.91      9.22 o
   0  11   4      133.19      208.85     23.44 o
   1  11   4       38.35       57.10     20.20 o
 -10   1   5        7.01       14.40      6.93 o
  -9   1   5       11.86       11.49      5.66 o
  -8   1   5        0.01       -3.17      3.17 o
  -7   1   5       32.32       25.77      4.25 o
  -6   1   5      406.55      437.56      8.68 o
  -5   1   5       58.35       52.65      3.53 o
  -4   1   5     1699.17     1826.08     20.90 o
  -3   1   5       36.64       27.30      2.11 o
  -2   1   5      650.72      609.21      7.20 o
  -1   1   5     1099.15     1101.57     12.16 o
   0   1   5     4581.00     4434.95     45.00 o
   1   1   5     1351.87     1288.19     14.73 o
   2   1   5      355.81      358.14      6.20 o
   3   1   5      113.13       93.97      4.11 o
   4   1   5        5.42        5.57      1.88 o
   5   1   5       54.11       43.85      3.98 o
   6   1   5      236.49      231.24      9.85 o
   7   1   5      179.23      164.44      9.55 o
   8   1   5       31.51       17.44      4.87 o
   9   1   5        0.10       -1.70      4.40 o
  10   1   5       36.41       29.95      7.35 o
 -10   2   5        0.01        2.81      7.25 o
  -9   2   5       48.40       52.77      9.21 o
  -8   2   5       10.77       15.99      4.88 o
  -7   2   5        1.05       -2.89      2.89 o
  -6   2   5       31.37       32.57      3.20 o
  -5   2   5      448.96      456.76     10.42 o
  -4   2   5     1120.68     1081.41     13.20 o
  -3   2   5      710.81      753.50      9.92 o
  -2   2   5     1295.94     1311.29     15.69 o
  -1   2   5      205.25      207.23      4.83 o
   0   2   5       74.99       66.93      3.03 o
   1   2   5       14.00       16.77      1.39 o
   2   2   5      398.49      373.83      5.96 o
   3   2   5      119.86      114.41      6.04 o
   4   2   5        2.01       -1.00      1.68 o
   5   2   5       46.38       42.01      5.33 o
   6   2   5        3.76       -1.99      2.48 o
   7   2   5        4.51        4.60      3.17 o
   8   2   5        2.30        4.70      3.92 o
   9   2   5        3.90        3.79      4.81 o
  10   2   5        9.44       23.15      7.86 o
 -10   3   5        0.05        4.34      8.15 o
  -9   3   5        0.16       -0.56      5.86 o
  -8   3   5        0.75        2.10      4.59 o
  -7   3   5       72.12       75.58      7.25 o
  -6   3   5        3.01       -1.25      2.22 o
  -5   3   5        1.58        3.47      1.99 o
  -4   3   5        6.79        7.53      1.96 o
  -3   3   5     2047.96     2225.60     27.12 o
  -2   3   5       42.03       25.20      2.00 o
  -1   3   5     4324.16     4783.25     47.62 o
   0   3   5      142.58      132.73      4.17 o
   1   3   5     1324.50     1328.56     15.45 o
   2   3   5       99.37       91.39      4.15 o
   3   3   5       55.31       55.20      4.03 o
   4   3   5        0.07        0.12      1.84 o
   5   3   5       94.96       92.25      5.82 o
   6   3   5        0.16       -2.53      2.53 o
   7   3   5       35.25       24.73      4.47 o
   8   3   5       37.44       42.10      6.12 o
   9   3   5       77.72       60.32      8.35 o
  -9   4   5       20.98       20.28      8.60 o
  -8   4   5        8.51       12.42      7.62 o
  -7   4   5       36.19       38.15      7.36 o
  -6   4   5      143.76      156.16      8.35 o
  -5   4   5       90.00       93.69      5.77 o
  -4   4   5      369.94      390.07     11.24 o
  -3   4   5       38.12       47.10      3.11 o
  -2   4   5      232.52      265.50      5.93 o
  -1   4   5      526.56      545.34      9.62 o
   0   4   5      712.23      768.06     10.54 o
   1   4   5     2747.98     2908.30     26.83 o
   2   4   5       44.29       43.05      2.81 o
   3   4   5     1020.32     1066.29     16.81 o
   4   4   5       98.70       95.05      5.82 o
   5   4   5      105.50      128.03      6.87 o
   6   4   5       28.66       29.00      4.64 o
   7   4   5      432.29      486.71     19.52 o
   8   4   5       26.74       32.57      6.56 o
   9   4   5       35.61       41.45      8.78 o
  -9   5   5       77.37       78.04     11.79 o
  -8   5   5        2.06        1.92      5.67 o
  -7   5   5        0.16        1.87      4.90 o
  -6   5   5       20.55       22.17      5.25 o
  -5   5   5       48.70       38.69      6.14 o
  -4   5   5       95.18      105.97      5.62 o
  -3   5   5      150.39      157.22      6.23 o
  -2   5   5      826.14      875.13     13.79 o
  -1   5   5        0.31        0.27      1.73 o
   0   5   5      233.82      227.58      6.81 o
   1   5   5      315.59      337.54      6.35 o
   2   5   5     1395.47     1407.03     18.49 o
   3   5   5      695.99      704.16     12.84 o
   4   5   5       11.88        5.32      2.82 o
   5   5   5      629.37      629.86     15.12 o
   6   5   5      246.02      256.44     11.46 o
   7   5   5        6.50        7.83      4.62 o
   8   5   5       15.16       15.66      5.96 o
   9   5   5       18.91       37.40     12.87 o
  -8   6   5        4.23        7.28      8.04 o
  -7   6   5       96.56      106.80     11.46 o
  -6   6   5        7.31       12.73      5.32 o
  -5   6   5       29.72       35.09      8.59 o
  -4   6   5       79.75       84.10      6.55 o
  -3   6   5       20.84       12.76      3.44 o
  -2   6   5       85.93       89.74      5.65 o
  -1   6   5        8.22        8.13      2.37 o
   0   6   5      213.76      201.11      6.96 o
   1   6   5        5.89        5.70      2.37 o
   2   6   5      396.03      405.62     11.48 o
   3   6   5       18.91       22.72      3.57 o
   4   6   5     1000.27     1032.22     17.78 o
   5   6   5       95.61      104.87      7.18 o
   6   6   5      266.70      289.98     13.48 o
   7   6   5       48.57       39.38      7.55 o
   8   6   5        5.23       -1.98      5.94 o
  -8   7   5        2.53        1.10     10.01 o
  -7   7   5       41.86       49.47      9.46 o
  -6   7   5        7.25        8.16      5.67 o
  -5   7   5       45.56       37.98      6.48 o
  -4   7   5       15.87        8.53      3.89 o
  -3   7   5      287.85      293.12     11.50 o
  -2   7   5       11.34        9.78      3.94 o
  -1   7   5        0.16        2.96      2.96 o
   0   7   5      170.70      169.16      7.79 o
   1   7   5      189.45      161.92      9.95 o
   2   7   5       11.52        5.98      2.69 o
   3   7   5      117.09      133.44      7.24 o
   4   7   5       17.99       15.15      3.89 o
   5   7   5       90.34       87.01      7.68 o
   6   7   5        2.90       -0.06      5.03 o
   7   7   5       22.59       26.31      6.91 o
  -7   8   5       31.47       11.33      7.96 o
  -6   8   5        9.84       11.46      7.30 o
  -5   8   5       33.56       51.50      9.23 o
  -4   8   5      128.62      141.42     17.04 o
  -3   8   5       46.30       25.27      7.15 o
  -2   8   5       46.66       30.52      6.22 o
  -1   8   5       97.60       76.66      8.99 o
   0   8   5       58.27       69.46      6.71 o
   1   8   5      193.11      213.10      9.43 o
   2   8   5       25.20       22.53      4.78 o
   3   8   5      254.44      263.45     10.93 o
   4   8   5       51.45       51.68      6.15 o
   5   8   5        2.05        0.69      4.60 o
   6   8   5       25.88       20.06      6.48 o
   7   8   5       24.06       24.90     13.95 o
  -6   9   5       16.19       -2.63      8.88 o
  -5   9   5       73.46       69.94     11.05 o
  -4   9   5        1.93        5.22      6.48 o
  -3   9   5      205.61      231.92     14.88 o
  -2   9   5      121.35      149.68     15.44 o
  -1   9   5      168.05      213.69     14.22 o
   0   9   5       27.54       20.32      6.39 o
   1   9   5       87.91      100.31     10.76 o
   2   9   5      164.45      189.74     13.38 o
   3   9   5        0.50       -0.34      4.83 o
   4   9   5       55.78       46.65      7.14 o
   5   9   5       51.47       63.69     10.15 o
  -4  10   5        1.22        1.24      8.08 o
  -3  10   5       36.30       33.92      9.43 o
  -2  10   5        4.08       -2.59      6.20 o
  -1  10   5       29.58       47.17      9.92 o
   0  10   5       21.85       25.33      8.48 o
   1  10   5       24.11       22.79      8.15 o
   2  10   5        0.47       -0.71      7.02 o
   3  10   5        0.84        8.43      8.70 o
   4  10   5       66.36       51.59     22.38 o
  -1  11   5        0.01        2.16      8.65 o
   0  11   5        0.05        1.67      9.69 o
 -10   0   6        7.39        3.79      8.15 o
  -9   0   6       54.56       49.80     10.99 o
  -8   0   6      151.31      125.43     15.12 o
  -7   0   6       58.33       53.99      7.72 o
  -6   0   6       33.84       29.98      4.43 o
  -5   0   6       70.79       66.73      5.27 o
  -4   0   6     1086.26     1101.30     19.35 o
  -3   0   6     1250.55     1215.17     23.01 o
  -2   0   6      722.34      700.43     14.73 o
  -1   0   6      291.28      345.25      5.92 o
   0   0   6     4474.49     4153.93    285.92 o
   1   0   6    10232.32     9940.99    110.75 o
   2   0   6      360.94      394.42     10.15 o
   3   0   6      320.15      284.64      9.41 o
   4   0   6       68.19       72.04      8.34 o
   5   0   6        0.07       -0.55      2.98 o
   6   0   6       27.57       28.64      5.51 o
   7   0   6        4.93        7.36      5.04 o
   8   0   6      151.17      143.05     14.00 o
   9   0   6       69.09       99.25     13.29 o
  10   0   6      127.72      129.10     15.95 o
 -10   1   6        9.23        0.37      6.52 o
  -9   1   6       40.60       27.51      8.07 o
  -8   1   6       22.27       14.74      4.98 o
  -7   1   6       10.79        7.06      3.40 o
  -6   1   6      121.52      125.28      5.15 o
  -5   1   6       22.47       14.37      2.39 o
  -4   1   6      392.35      383.66      7.34 o
  -3   1   6      489.64      504.38      8.25 o
  -2   1   6      187.41      174.49      5.97 o
  -1   1   6     4645.02     4789.31     43.88 o
   0   1   6      621.64      601.94      8.04 o
   1   1   6      880.25      924.18     10.89 o
   2   1   6      100.40      102.17      3.38 o
   3   1   6      110.42      109.90      4.28 o
   4   1   6      137.93      168.28      6.59 o
   5   1   6      684.09      693.82     16.43 o
   6   1   6       12.30       11.39      3.24 o
   7   1   6      367.89      357.40     12.60 o
   8   1   6       17.10        5.49      3.92 o
   9   1   6        8.31        3.34      4.91 o
  10   1   6        1.74       -6.17      6.17 o
 -10   2   6       27.48       28.62     12.06 o
  -9   2   6        0.86       -3.43      5.56 o
  -8   2   6        1.14       -0.62      3.80 o
  -7   2   6       22.40       21.52      4.45 o
  -6   2   6       37.62       27.92      3.32 o
  -5   2   6      157.58      144.69      4.96 o
  -4   2   6      217.57      242.14      5.56 o
  -3   2   6      486.22      415.90      7.11 o
  -2   2   6      382.07      354.82      6.93 o
  -1   2   6        5.44        7.44      1.54 o
   0   2   6      791.51      753.15     10.07 o
   1   2   6      758.93      776.13     10.15 o
   2   2   6      403.20      452.15     10.65 o
   3   2   6     2347.82     2425.27     26.45 o
   4   2   6      111.57      138.63      7.93 o
   5   2   6      735.27      682.39     13.58 o
   6   2   6       65.53       56.10      5.97 o
   7   2   6       60.26       55.97      5.66 o
   8   2   6      116.95      124.64      8.77 o
   9   2   6      277.05      287.87     15.50 o
  10   2   6       31.78       12.86     18.76 o
 -10   3   6        1.84        7.88      7.97 o
  -9   3   6       41.29       55.27     10.81 o
  -8   3   6       12.52        4.62      4.92 o
  -7   3   6       72.91       64.38      7.29 o
  -6   3   6        3.13        4.12      2.67 o
  -5   3   6        2.28        1.94      1.94 o
  -4   3   6      127.72      128.98      4.89 o
  -3   3   6      274.15      293.08      6.84 o
  -2   3   6       93.66       96.91      3.44 o
  -1   3   6     1011.68      941.73     14.50 o
   0   3   6     1831.04     1979.07     21.25 o
   1   3   6      110.46      106.40      5.44 o
   2   3   6      238.66      261.34      5.57 o
   3   3   6       32.76       30.49      2.79 o
   4   3   6       13.93       14.89      2.54 o
   5   3   6      206.50      214.43      8.83 o
   6   3   6       11.42        6.92      3.11 o
   7   3   6      262.81      271.64     12.78 o
   8   3   6        4.16       -1.47      4.25 o
   9   3   6        5.15        3.92      5.59 o
  -9   4   6       66.74       66.11     13.89 o
  -8   4   6       85.18       83.75     12.05 o
  -7   4   6       87.03       99.13     11.05 o
  -6   4   6       50.29       48.88      5.77 o
  -5   4   6     1930.15     2034.94     28.43 o
  -4   4   6       28.80       25.72      4.38 o
  -3   4   6     1432.78     1497.18     18.32 o
  -2   4   6     1734.97     1825.10     21.91 o
  -1   4   6      136.20      165.74      6.56 o
   0   4   6     1143.58     1136.93     13.89 o
   1   4   6      207.86      176.98      5.39 o
   2   4   6      263.27      275.28      6.05 o
   3   4   6       65.33       62.37      3.78 o
   4   4   6       50.35       45.68      3.98 o
   5   4   6        4.29        3.21      2.75 o
   6   4   6       31.36       21.19      4.74 o
   7   4   6      133.34      134.14     13.28 o
   8   4   6        0.87       -2.33      4.75 o
   9   4   6       93.94      102.40     11.25 o
  -9   5   6       32.51       36.56     10.51 o
  -8   5   6       60.17       67.76     10.34 o
  -7   5   6      481.59      531.69     19.76 o
  -6   5   6      234.24      245.47     11.93 o
  -5   5   6      310.39      300.54     12.35 o
  -4   5   6      279.69      260.55      9.76 o
  -3   5   6      807.84      833.92     13.90 o
  -2   5   6       53.42       36.41      3.80 o
  -1   5   6     2046.43     2010.89     24.59 o
   0   5   6      374.91      353.76      7.46 o
   1   5   6       14.05        6.40      2.05 o
   2   5   6      776.62      737.24     12.90 o
   3   5   6      519.18      497.61     14.12 o
   4   5   6       21.29       23.01      3.64 o
   5   5   6      390.87      383.00     11.79 o
   6   5   6       29.79       32.65      5.20 o
   7   5   6       12.94       11.81      4.86 o
   8   5   6        7.63        8.27      5.84 o
   9   5   6       26.14       28.11     12.20 o
  -8   6   6        7.72       19.76      7.84 o
  -7   6   6       59.77       53.92      8.19 o
  -6   6   6       45.16       24.72      5.68 o
  -5   6   6        0.48        8.65      4.20 o
  -4   6   6      330.53      317.34     11.46 o
  -3   6   6      274.21      269.61     10.24 o
  -2   6   6       31.03       21.09      3.58 o
  -1   6   6       86.66       98.69      6.55 o
   0   6   6        7.45       10.74      2.58 o
   1   6   6     2143.76     2062.66     25.00 o
   2   6   6       76.60       83.13      5.23 o
   3   6   6      364.90      354.10     10.04 o
   4   6   6      144.28      148.75      7.41 o
   5   6   6       67.65       56.68      5.75 o
   6   6   6      309.89      326.53     14.21 o
   7   6   6       55.47       67.18      8.81 o
   8   6   6        1.99       -1.15      6.14 o
  -8   7   6       49.87       35.94     12.86 o
  -7   7   6       26.03       20.76      7.55 o
  -6   7   6      159.79      163.57     12.82 o
  -5   7   6       18.71       17.51      5.07 o
  -4   7   6        8.41       12.68      4.05 o
  -3   7   6       17.72       23.31      5.80 o
  -2   7   6        3.33       -3.13      3.13 o
  -1   7   6      201.94      219.73     13.96 o
   0   7   6       79.81       84.54      7.13 o
   1   7   6      154.91      136.44      8.50 o
   2   7   6        0.06       -1.25      2.38 o
   3   7   6        2.90        2.05      2.97 o
   4   7   6      149.66      152.36      8.02 o
   5   7   6      103.18      115.63      8.02 o
   6   7   6       30.84       32.88      6.65 o
   7   7   6       52.86       59.58     12.45 o
  -7   8   6       50.07       26.09     10.66 o
  -6   8   6       30.47       18.10      8.90 o
  -5   8   6      170.41      145.66     21.73 o
  -4   8   6        5.84        5.59      5.80 o
  -3   8   6       87.37       79.88      7.95 o
  -2   8   6       24.46       29.10      6.08 o
  -1   8   6       88.72       71.16      6.97 o
   0   8   6       36.89       32.54      4.84 o
   1   8   6        2.30        2.77      3.44 o
   2   8   6       64.95       58.53      5.68 o
   3   8   6      260.25      270.79     11.20 o
   4   8   6        5.46        3.60      4.07 o
   5   8   6      144.12      147.31      9.96 o
   6   8   6       55.67       69.63      9.04 o
  -6   9   6        1.37       -1.22      9.71 o
  -5   9   6       12.70       18.41      8.13 o
  -4   9   6       71.00       99.74     12.34 o
  -3   9   6       23.86        6.47      6.36 o
  -2   9   6        0.18       -1.59      4.86 o
  -1   9   6      172.30      145.34     12.01 o
   0   9   6       81.23       91.98      8.38 o
   1   9   6      271.78      249.57     13.08 o
   2   9   6      179.70      193.64     16.21 o
   3   9   6        1.58        5.66      5.00 o
   4   9   6       84.18       62.86      7.66 o
   5   9   6       61.41       66.84      9.53 o
  -4  10   6        0.85        1.66      8.28 o
  -3  10   6       28.49       30.34      9.37 o
  -2  10   6      179.42      166.06     14.10 o
  -1  10   6        0.79       -1.13      7.03 o
   0  10   6      232.81      265.43     23.78 o
   1  10   6       39.42       25.80      9.04 o
   2  10   6       17.02        6.03      7.57 o
   3  10   6      134.98      122.65     13.76 o
   4  10   6      231.02      280.45     25.28 o
   0  11   6       25.03       45.29     16.82 o
 -10   1   7        0.17        7.81      7.25 o
  -9   1   7        0.99       -0.38      4.87 o
  -8   1   7       54.41       66.94      7.79 o
  -7   1   7        8.20        5.50      3.34 o
  -6   1   7      209.58      237.95      7.11 o
  -5   1   7       37.75       30.41      3.13 o
  -4   1   7        3.02        4.85      1.63 o
  -3   1   7     1172.50     1250.41     13.86 o
  -2   1   7      155.29      175.76      4.67 o
  -1   1   7     1723.04     1641.35     17.55 o
   0   1   7      102.23      104.32      2.94 o
   1   1   7       71.08       86.38      2.68 o
   2   1   7      621.14      645.40      9.30 o
   3   1   7       10.34       13.87      2.06 o
   4   1   7       13.96        9.47      2.24 o
   5   1   7       64.31       78.09      5.18 o
   6   1   7      320.65      315.29     11.00 o
   7   1   7        4.07        1.16      3.27 o
   8   1   7       53.98       43.65      6.34 o
   9   1   7       39.41       25.61      6.34 o
  10   1   7        0.10        4.05      6.79 o
 -10   2   7        0.46        4.28      8.63 o
  -9   2   7        3.36        4.38      6.30 o
  -8   2   7        7.11        8.41      5.04 o
  -7   2   7       21.86       20.77      4.44 o
  -6   2   7       22.63       18.84      3.14 o
  -5   2   7       18.05       20.26      2.47 o
  -4   2   7      290.99      257.52      5.58 o
  -3   2   7        0.18        2.45      1.29 o
  -2   2   7       43.51       58.19      2.55 o
  -1   2   7      268.84      238.61      5.45 o
   0   2   7       33.29       39.08      1.94 o
   1   2   7        6.10        2.82      1.21 o
   2   2   7     2494.51     2670.56     26.65 o
   3   2   7       18.98       25.18      2.43 o
   4   2   7      720.45      797.89     12.25 o
   5   2   7       52.69       52.10      4.70 o
   6   2   7       41.97       41.26      4.55 o
   7   2   7       47.47       52.51      5.51 o
   8   2   7        2.22        0.53      3.86 o
   9   2   7        5.65        5.60      5.29 o
 -10   3   7       12.06       21.43      8.95 o
  -9   3   7        4.60        4.84      6.41 o
  -8   3   7       14.10        7.27      5.56 o
  -7   3   7       46.07       40.17      7.36 o
  -6   3   7      117.74      115.41      6.16 o
  -5   3   7      140.16      145.32      5.72 o
  -4   3   7        2.97        0.59      1.74 o
  -3   3   7      711.17      702.93     11.41 o
  -2   3   7      112.24       86.51      6.71 o
  -1   3   7       58.71       51.71      3.17 o
   0   3   7      401.90      530.62      8.93 o
   1   3   7      839.13      841.53     11.49 o
   2   3   7      365.66      450.79      7.43 o
   3   3   7      226.74      232.32      6.33 o
   4   3   7       30.01       21.69      3.38 o
   5   3   7        0.03        3.30      2.79 o
   6   3   7       47.68       38.04      4.69 o
   7   3   7       26.24       24.26      4.67 o
   8   3   7       10.06        5.57      4.74 o
   9   3   7        7.32        3.08      5.57 o
  -9   4   7       30.34       13.10     12.35 o
  -8   4   7       33.47       20.22      6.71 o
  -7   4   7        0.79        2.72      4.20 o
  -6   4   7       23.23       19.91      4.71 o
  -5   4   7      118.14      110.77      7.67 o
  -4   4   7      136.19      145.81      6.34 o
  -3   4   7      150.79      177.65      6.85 o
  -2   4   7      387.68      401.85      8.55 o
  -1   4   7     1322.46     1425.69     17.78 o
   0   4   7      394.37      432.91      7.18 o
   1   4   7      122.06      149.96      5.13 o
   2   4   7      398.38      383.28      9.06 o
   3   4   7       18.23       15.59      3.20 o
   4   4   7      367.15      359.56     13.96 o
   5   4   7      340.63      351.94     13.30 o
   6   4   7       27.63        7.89      4.04 o
   7   4   7      123.94      121.95     11.88 o
   8   4   7       16.97       16.66      6.00 o
   9   4   7        2.91       -0.61      6.15 o
  -9   5   7      101.50       82.61     13.14 o
  -8   5   7        0.09        1.67      5.98 o
  -7   5   7       64.24       73.23      9.86 o
  -6   5   7        5.32        8.16      3.97 o
  -5   5   7       16.70       18.37      4.44 o
  -4   5   7       42.76       45.07      5.50 o
  -3   5   7      473.32      499.27     12.49 o
  -2   5   7        4.23        0.97      2.16 o
  -1   5   7      769.47      763.16     16.02 o
   0   5   7      188.13      192.74      6.40 o
   1   5   7       63.05       53.55      3.68 o
   2   5   7      527.73      525.42     11.63 o
   3   5   7        0.14        0.88      2.18 o
   4   5   7      426.04      428.52     11.23 o
   5   5   7        7.32        5.66      3.31 o
   6   5   7       17.19       13.54      4.44 o
   7   5   7        0.04        0.35      4.24 o
   8   5   7        1.44        5.35      5.53 o
  -8   6   7        3.33        0.69      6.34 o
  -7   6   7        3.26        2.36      5.01 o
  -6   6   7        0.81        5.06      4.33 o
  -5   6   7       56.23       40.93      6.04 o
  -4   6   7        8.41        7.23      3.54 o
  -3   6   7        0.08       -1.93      2.68 o
  -2   6   7       78.78       60.85      5.01 o
  -1   6   7      478.52      448.94     12.29 o
   0   6   7       40.28       40.83      4.11 o
   1   6   7      235.75      215.10      7.24 o
   2   6   7      764.80      765.64     13.49 o
   3   6   7      148.53      156.51      7.29 o
   4   6   7       97.05       92.07      6.18 o
   5   6   7      137.46      129.82      8.45 o
   6   6   7       32.75       30.62      5.92 o
   7   6   7        3.15       -3.04      4.84 o
   8   6   7       23.14       26.12      8.70 o
  -8   7   7       82.50      114.25     17.87 o
  -7   7   7       19.16       16.27      7.39 o
  -6   7   7       29.72       25.55      6.12 o
  -5   7   7       21.80       12.84      4.67 o
  -4   7   7        3.74        1.56      3.89 o
  -3   7   7      847.21      726.28     31.76 o
  -2   7   7        0.97        1.90      3.25 o
  -1   7   7      961.18      881.67     19.03 o
   0   7   7      118.72      108.42      7.01 o
   1   7   7      133.49      130.41      7.17 o
   2   7   7      340.73      307.67      9.48 o
   3   7   7      154.04      148.83      7.75 o
   4   7   7        0.01        0.28      3.30 o
   5   7   7       26.14       20.29      4.81 o
   6   7   7       65.43       54.68      7.69 o
   7   7   7        1.13        9.17      6.22 o
  -7   8   7       17.77       13.39      9.63 o
  -6   8   7       13.87       26.55      8.71 o
  -5   8   7        4.05        2.85      6.24 o
  -4   8   7      130.73      108.03     12.14 o
  -3   8   7        0.12        0.30      3.99 o
  -2   8   7      161.58      145.36     12.98 o
  -1   8   7       11.38        3.28      3.81 o
   0   8   7        0.27        2.88      3.36 o
   1   8   7        1.21        4.91      3.58 o
   2   8   7        3.80        7.52      3.83 o
   3   8   7        0.41        4.85      3.83 o
   4   8   7       10.71       11.45      4.48 o
   5   8   7       11.44       10.33      5.37 o
   6   8   7        0.00        0.23      5.89 o
  -6   9   7       39.87       31.95     12.38 o
  -5   9   7       93.25      100.34     12.66 o
  -4   9   7       32.07       27.50      8.10 o
  -3   9   7      180.38      237.10     26.90 o
  -2   9   7       69.00       68.75      9.24 o
  -1   9   7       21.32       13.53      5.42 o
   0   9   7      293.29      277.31     13.11 o
   1   9   7        4.78        1.19      4.97 o
   2   9   7      130.63      122.91     11.91 o
   3   9   7       11.48       16.78      6.25 o
   4   9   7        0.12        5.20      5.65 o
   5   9   7        4.35        9.62      6.78 o
  -4  10   7        1.25       -2.98      8.49 o
  -3  10   7      105.59      131.91     17.75 o
  -2  10   7       18.17       14.84      8.54 o
  -1  10   7       43.44       47.73      9.00 o
   0  10   7       37.48       44.48     12.15 o
   1  10   7       46.83       44.72     10.24 o
   2  10   7       45.08       37.01      9.71 o
   3  10   7       10.24       14.41      7.40 o
 -10   0   8      114.48      109.46     16.19 o
  -9   0   8       26.08       24.88      8.86 o
  -8   0   8      112.22      102.21     13.18 o
  -7   0   8      351.16      394.33     22.22 o
  -6   0   8        0.01       -1.17      2.68 o
  -5   0   8     1077.49     1065.71     22.06 o
  -4   0   8       24.90       26.97      3.34 o
  -3   0   8      175.57      164.09      6.57 o
  -2   0   8     1347.65     1453.77     20.77 o
  -1   0   8      590.94      541.31      8.85 o
   0   0   8     1183.84     1105.74     18.62 o
   1   0   8     1014.15      958.93     13.87 o
   2   0   8     3498.29     3229.75     48.45 o
   3   0   8       33.52       48.93      5.00 o
   4   0   8      665.59      578.05     16.06 o
   5   0   8      319.21      338.51     14.26 o
   6   0   8      252.27      246.33     13.27 o
   7   0   8     1063.90     1158.08     30.13 o
   8   0   8       35.03       37.89      8.67 o
   9   0   8      257.46      284.86     20.88 o
 -10   1   8        1.26       11.38      7.55 o
  -9   1   8       62.54       64.42      8.50 o
  -8   1   8       28.37       29.50      5.96 o
  -7   1   8        3.80        3.11      3.16 o
  -6   1   8       35.47       44.75      4.12 o
  -5   1   8      265.52      279.10      7.10 o
  -4   1   8      220.88      241.54      5.86 o
  -3   1   8      973.86     1031.94     13.80 o
  -2   1   8      252.56      223.65      5.52 o
  -1   1   8     2134.48     2055.36     20.92 o
   0   1   8     6367.08     6447.20     59.06 o
   1   1   8       27.24       25.57      1.69 o
   2   1   8      433.47      464.82      6.91 o
   3   1   8     2359.63     2393.25     27.88 o
   4   1   8      316.06      305.21      7.87 o
   5   1   8      943.88      956.80     17.66 o
   6   1   8       16.98       17.21      3.73 o
   7   1   8       10.35        2.78      3.24 o
   8   1   8        8.18        2.22      4.24 o
   9   1   8       64.53       43.41      7.00 o
 -10   2   8        3.60        2.50      7.54 o
  -9   2   8       26.84       14.65      7.11 o
  -8   2   8       12.58       12.38      5.66 o
  -7   2   8       22.50       22.95      4.28 o
  -6   2   8       48.43       51.93      4.13 o
  -5   2   8       13.49       15.29      2.20 o
  -4   2   8      127.03      119.66      4.47 o
  -3   2   8       63.15       64.62      2.78 o
  -2   2   8      221.56      239.23      4.94 o
  -1   2   8      257.79      263.25      4.67 o
   0   2   8       31.51       20.09      2.69 o
   1   2   8     3902.45     3895.19     33.91 o
   2   2   8       71.62       57.97      2.85 o
   3   2   8      449.09      467.43      7.67 o
   4   2   8       82.02       94.31      4.62 o
   5   2   8       97.30       86.63      5.70 o
   6   2   8        1.71        0.85      2.70 o
   7   2   8       37.33       34.94      4.94 o
   8   2   8        6.99        2.56      3.98 o
   9   2   8        3.87        2.27      5.43 o
 -10   3   8       20.34       23.33      9.55 o
  -9   3   8        3.06        2.72      6.55 o
  -8   3   8      213.29      231.41     17.55 o
  -7   3   8       12.42        9.17      4.31 o
  -6   3   8       34.09       33.28      6.47 o
  -5   3   8       42.31       40.32      4.39 o
  -4   3   8      234.43      238.19      6.22 o
  -3   3   8        0.08       -0.87      1.44 o
  -2   3   8      187.77      200.03      6.27 o
  -1   3   8      612.35      664.37     11.08 o
   0   3   8     3287.57     3685.92     35.65 o
   1   3   8        1.56        0.74      1.45 o
   2   3   8      882.95      986.67     13.03 o
   3   3   8       16.08        8.70      1.98 o
   4   3   8       47.68       53.56      4.12 o
   5   3   8        8.98        5.26      2.78 o
   6   3   8       14.17        9.38      3.79 o
   7   3   8        9.30        6.85      4.34 o
   8   3   8       17.08       11.78      5.60 o
   9   3   8       31.49       29.27      7.89 o
  -9   4   8       11.37       17.42      7.75 o
  -8   4   8        6.73       10.30      6.10 o
  -7   4   8      152.40      154.06     13.09 o
  -6   4   8      359.52      368.63     13.42 o
  -5   4   8       18.48       10.42      3.59 o
  -4   4   8      310.66      325.34      9.94 o
  -3   4   8       21.54       17.32      2.65 o
  -2   4   8      198.47      251.32      6.67 o
  -1   4   8      777.81      759.61     12.29 o
   0   4   8      942.49     1028.89     18.08 o
   1   4   8     1083.23     1022.49     14.02 o
   2   4   8      183.50      186.70      6.08 o
   3   4   8        0.23        2.86      2.15 o
   4   4   8      102.35      105.69      6.22 o
   5   4   8      174.12      175.28      9.42 o
   6   4   8      123.34      102.93      8.31 o
   7   4   8       29.07       34.04      5.96 o
   8   4   8        0.54        3.59      5.00 o
   9   4   8        6.82       15.44      7.56 o
  -9   5   8      171.56      171.45     20.41 o
  -8   5   8       89.72       88.08     16.42 o
  -7   5   8       77.12       69.03      8.38 o
  -6   5   8       31.60       27.27      5.37 o
  -5   5   8      421.43      446.79     14.57 o
  -4   5   8      110.81      110.81      6.90 o
  -3   5   8     1975.38     1970.77     29.36 o
  -2   5   8     1228.43     1207.95     20.31 o
  -1   5   8      397.28      421.83      7.99 o
   0   5   8     2315.45     2356.24     28.73 o
   1   5   8      643.71      602.11     14.13 o
   2   5   8      469.39      469.10      9.71 o
   3   5   8     1152.78     1125.18     16.92 o
   4   5   8       25.84       20.74      3.92 o
   5   5   8      113.53      133.29     10.84 o
   6   5   8      153.26      141.21      9.24 o
   7   5   8        1.49        4.50      4.47 o
   8   5   8       48.81       47.13      7.49 o
  -8   6   8        0.03        5.07      6.43 o
  -7   6   8      294.09      329.57     16.92 o
  -6   6   8       86.81       72.57      7.69 o
  -5   6   8     1351.65     1256.85     26.13 o
  -4   6   8       96.53       87.87      7.42 o
  -3   6   8      211.98      186.24      8.76 o
  -2   6   8      305.10      323.00     11.11 o
  -1   6   8      580.81      583.46     19.14 o
   0   6   8      201.60      188.52      7.90 o
   1   6   8       73.55       71.06      7.60 o
   2   6   8      333.57      311.04      8.92 o
   3   6   8       69.54       57.46      4.84 o
   4   6   8      460.33      454.84     12.86 o
   5   6   8       39.41       42.23      5.42 o
   6   6   8       20.17       21.59      5.48 o
   7   6   8       34.03       30.08      6.77 o
   8   6   8       50.12       38.56      9.29 o
  -8   7   8        6.78       15.03     11.36 o
  -7   7   8        0.00        1.63      5.53 o
  -6   7   8        6.23        4.79      5.13 o
  -5   7   8       58.62       60.23      7.12 o
  -4   7   8        7.85        5.24      4.36 o
  -3   7   8      136.21      118.56     11.64 o
  -2   7   8       34.82       26.50      4.62 o
  -1   7   8       63.82       37.60      6.10 o
   0   7   8      168.64      167.32      9.51 o
   1   7   8       27.70       22.72      3.92 o
   2   7   8       91.57       89.62      6.15 o
   3   7   8       19.52       13.64      3.96 o
   4   7   8        1.69        4.05      3.66 o
   5   7   8       43.17       45.59      6.06 o
   6   7   8       75.77       76.11      8.78 o
   7   7   8        9.20        9.63      6.84 o
  -7   8   8        0.62        0.78     10.07 o
  -6   8   8        3.04        4.61      7.30 o
  -5   8   8       48.99       39.58      8.55 o
  -4   8   8       26.76       34.92      6.83 o
  -3   8   8       82.48       77.52      9.31 o
  -2   8   8        0.13        2.12      4.26 o
  -1   8   8       33.81       31.85      5.51 o
   0   8   8      174.64      153.73      9.00 o
   1   8   8      168.70      153.72      9.17 o
   2   8   8      136.32      134.73      8.80 o
   3   8   8      121.15      119.79      8.16 o
   4   8   8      144.94      162.21     10.12 o
   5   8   8       39.96       31.76      6.42 o
   6   8   8      103.69       94.41     10.69 o
  -6   9   8      172.46      231.38     32.55 o
  -5   9   8        0.37        1.24      7.19 o
  -4   9   8       48.87       55.11     10.06 o
  -3   9   8       83.77      103.85     13.25 o
  -2   9   8       67.64       87.50     10.87 o
  -1   9   8       23.83       19.30      5.23 o
   0   9   8       53.35       60.48      7.10 o
   1   9   8       64.21       57.61      7.23 o
   2   9   8        0.09       -0.87      4.45 o
   3   9   8      125.43      153.28     11.86 o
   4   9   8       55.73       49.98      8.46 o
   5   9   8       35.47       33.61      8.14 o
  -4  10   8      434.22      448.14     27.26 o
  -3  10   8       15.43       27.54      9.26 o
  -2  10   8      362.60      385.91     22.36 o
  -1  10   8      145.10      160.39     15.66 o
   0  10   8        2.61       -5.84      6.53 o
   1  10   8      147.29      170.75     15.51 o
   2  10   8       43.03       57.18     12.63 o
   3  10   8       11.57       10.54      9.05 o
 -10   1   9        7.53        9.23      7.35 o
  -9   1   9       20.88       15.30      7.06 o
  -8   1   9       11.64        9.21      4.45 o
  -7   1   9        6.41        3.64      3.16 o
  -6   1   9       30.81       32.63      3.59 o
  -5   1   9      435.42      442.08      8.74 o
  -4   1   9       18.76       22.46      2.00 o
  -3   1   9        3.93        4.57      1.59 o
  -2   1   9      732.55      743.04     11.19 o
  -1   1   9      752.00      780.36      9.89 o
   0   1   9     6667.02     6741.21     61.99 o
   1   1   9       70.98       68.13      2.59 o
   2   1   9      165.55      143.33      3.71 o
   3   1   9      506.44      499.79      8.43 o
   4   1   9     1038.14     1060.66     20.06 o
   5   1   9      616.40      626.80     13.11 o
   6   1   9       26.90       21.32      3.84 o
   7   1   9        0.43        1.56      3.49 o
   8   1   9        3.37       -0.44      3.96 o
   9   1   9       22.87       19.16      6.17 o
 -10   2   9       21.28       12.30      8.80 o
  -9   2   9       30.93       33.35      9.35 o
  -8   2   9       38.48       41.34      8.81 o
  -7   2   9      267.33      266.49     10.55 o
  -6   2   9      157.84      169.13      6.78 o
  -5   2   9       20.74       21.58      2.87 o
  -4   2   9      439.29      406.89      7.57 o
  -3   2   9       16.57       26.03      2.27 o
  -2   2   9     2364.60     2309.83     25.52 o
  -1   2   9      154.88      124.45      4.59 o
   0   2   9      326.93      400.70      6.59 o
   1   2   9      290.52      286.21      5.14 o
   2   2   9     1182.29     1235.14     13.84 o
   3   2   9       67.92       69.85      4.18 o
   4   2   9       56.95       51.92      4.76 o
   5   2   9        9.23        4.42      2.57 o
   6   2   9      182.95      198.06      9.07 o
   7   2   9        0.22        0.79      3.29 o
   8   2   9        0.25        0.40      4.04 o
   9   2   9       18.18       15.50      6.34 o
 -10   3   9       20.95       14.12      9.28 o
  -9   3   9       22.66       27.01      8.73 o
  -8   3   9       53.01       22.89      7.47 o
  -7   3   9        2.23        2.71      4.09 o
  -6   3   9        0.76        6.01      3.30 o
  -5   3   9        5.67        0.16      2.58 o
  -4   3   9      152.38      137.62      4.81 o
  -3   3   9       46.89       41.21      3.35 o
  -2   3   9       38.84       25.66      2.69 o
  -1   3   9        4.07        1.99      1.62 o
   0   3   9       26.00       15.82      1.93 o
   1   3   9      111.89      101.45      4.15 o
   2   3   9      208.79      265.87      5.52 o
   3   3   9       13.09        6.08      1.83 o
   4   3   9      226.04      262.83      8.17 o
   5   3   9       64.70       58.86      5.26 o
   6   3   9       15.57       17.78      4.61 o
   7   3   9       20.61       14.06      4.73 o
   8   3   9       16.31        6.01      5.37 o
   9   3   9        0.29        2.27      6.47 o
  -9   4   9       44.32       27.64     10.39 o
  -8   4   9       38.99       53.75      9.88 o
  -7   4   9       25.04       22.60      6.10 o
  -6   4   9        4.50        5.70      3.55 o
  -5   4   9      139.16      147.24      8.05 o
  -4   4   9      758.95      736.98     14.18 o
  -3   4   9        1.19       -0.91      1.90 o
  -2   4   9     1175.90     1219.32     19.37 o
  -1   4   9       60.63       47.64      4.21 o
   0   4   9       45.49       21.59      3.07 o
   1   4   9       47.12       47.31      3.35 o
   2   4   9        1.62        3.45      1.97 o
   3   4   9       42.05       38.87      3.52 o
   4   4   9       17.81       13.46      3.40 o
   5   4   9        0.78        1.94      3.19 o
   6   4   9        0.85        4.14      3.90 o
   7   4   9        4.06        1.99      5.69 o
   8   4   9        3.33        5.92      5.46 o
   9   4   9        1.31        8.36      7.56 o
  -9   5   9       31.97       29.31     10.05 o
  -8   5   9        1.97        2.85      6.68 o
  -7   5   9      216.31      217.80     13.54 o
  -6   5   9      122.18       99.82      8.51 o
  -5   5   9        7.08        6.60      3.74 o
  -4   5   9      264.96      296.17     11.61 o
  -3   5   9       59.83       64.10      5.27 o
  -2   5   9      193.09      161.13      7.26 o
  -1   5   9      244.96      248.39      9.12 o
   0   5   9      780.86      747.36     12.45 o
   1   5   9        7.40        5.50      2.08 o
   2   5   9       71.03       73.39      4.59 o
   3   5   9        4.16        4.12      2.40 o
   4   5   9      271.39      252.34     10.09 o
   5   5   9      190.88      197.18     10.14 o
   6   5   9        1.06        0.98      3.82 o
   7   5   9        3.36       -0.83      4.43 o
   8   5   9       12.44       18.48      6.04 o
  -8   6   9        0.15        4.56      7.00 o
  -7   6   9        1.05        1.64      5.24 o
  -6   6   9        6.67        7.29      4.53 o
  -5   6   9       29.31       17.27      5.87 o
  -4   6   9       47.49       30.70      7.11 o
  -3   6   9       58.25       32.14      4.42 o
  -2   6   9       46.23       27.94      5.76 o
  -1   6   9      120.40       98.33      7.97 o
   0   6   9       89.97       89.13      6.28 o
   1   6   9       11.72       11.28      2.66 o
   2   6   9       24.51       22.02      3.26 o
   3   6   9      170.35      172.21      8.05 o
   4   6   9        1.30        2.29      3.13 o
   5   6   9        4.09        2.66      3.81 o
   6   6   9        0.21        1.94      4.64 o
   7   6   9       93.13       86.03     11.20 o
   8   6   9        3.11        7.57      7.61 o
  -8   7   9        7.15        1.81     10.07 o
  -7   7   9        4.04        3.17      5.96 o
  -6   7   9        7.50       10.59      5.27 o
  -5   7   9       32.26       24.86      6.46 o
  -4   7   9       12.66        9.97      5.01 o
  -3   7   9        0.10       -1.98      3.78 o
  -2   7   9      158.98      125.36      9.22 o
  -1   7   9      327.51      292.20     12.60 o
   0   7   9       15.53       10.48      3.57 o
   1   7   9      291.97      283.36     10.94 o
   2   7   9        6.06        5.85      3.18 o
   3   7   9        1.64        5.20      3.23 o
   4   7   9       83.29       79.48      6.71 o
   5   7   9       45.29       43.17      6.11 o
   6   7   9        3.54        6.88      5.03 o
   7   7   9       33.52       21.82      7.96 o
  -7   8   9        3.53       -0.88     10.01 o
  -6   8   9        6.43        6.61      7.54 o
  -5   8   9       46.42       40.74      7.89 o
  -4   8   9       49.98       53.73      8.01 o
  -3   8   9        0.07        3.74      4.75 o
  -2   8   9       45.34       21.37      5.30 o
  -1   8   9      105.02      115.68      7.88 o
   0   8   9      255.98      239.06     11.85 o
   1   8   9       23.71       18.01      4.38 o
   2   8   9      127.47      116.86      7.97 o
   3   8   9       56.87       47.05      7.15 o
   4   8   9       21.75       16.95      5.27 o
   5   8   9       50.42       36.00      7.23 o
   6   8   9        0.63       -6.19      6.19 o
  -5   9   9        2.86       10.84      8.05 o
  -4   9   9        0.45       -5.98      5.98 o
  -3   9   9       95.94       96.92     11.79 o
  -2   9   9       75.80       82.08      8.69 o
  -1   9   9       42.14       36.64      7.58 o
   0   9   9        0.31        0.32      4.45 o
   1   9   9       10.39        8.63      4.32 o
   2   9   9       69.84       69.07      7.47 o
   3   9   9       13.41       11.19      5.91 o
   4   9   9       73.39       57.27      8.79 o
   5   9   9        0.54        1.73      7.76 o
  -4  10   9       17.55       24.93     10.42 o
  -3  10   9       30.91       35.60     10.86 o
  -2  10   9        1.77        3.83      6.67 o
  -1  10   9       59.16       60.60     10.84 o
   0  10   9        0.47        2.91      6.57 o
   1  10   9       10.33       12.55      6.95 o
   2  10   9        4.04        0.90      6.48 o
   3  10   9       91.43       90.76     12.43 o
 -10   0  10       31.94       17.37     16.44 o
  -9   0  10      326.63      428.48     39.48 o
  -8   0  10       55.41       36.12      9.28 o
  -7   0  10      541.00      570.77     18.31 o
  -6   0  10     1127.63     1147.05     26.03 o
  -5   0  10      303.34      320.13     10.25 o
  -4   0  10     5521.09     5470.93     71.67 o
  -3   0  10      891.93      787.06     14.26 o
  -2   0  10     7901.89     8428.10    113.73 o
  -1   0  10        9.61       15.08      1.95 o
   0   0  10      662.18      602.60     12.79 o
   1   0  10     2930.07     2951.75     40.39 o
   2   0  10     3560.37     3371.71     43.05 o
   3   0  10      404.38      388.45     14.19 o
   4   0  10       78.35       61.41      6.39 o
   5   0  10      818.55      814.15     21.86 o
   6   0  10      165.94      175.79     12.00 o
   7   0  10       96.45       87.71     11.95 o
   8   0  10        4.33        1.82      6.50 o
   9   0  10       84.43       81.29     19.08 o
 -10   1  10       25.80       15.23      8.04 o
  -9   1  10        6.67        0.92      6.25 o
  -8   1  10      272.39      291.12     14.34 o
  -7   1  10      359.23      401.56     11.36 o
  -6   1  10      176.73      177.38      6.89 o
  -5   1  10      240.93      233.91      7.72 o
  -4   1  10      513.54      455.93      8.88 o
  -3   1  10      313.44      311.70      6.54 o
  -2   1  10     3927.06     4030.62     40.92 o
  -1   1  10      503.45      503.61      7.07 o
   0   1  10     1560.75     1696.46     19.53 o
   1   1  10      806.62      757.73      9.00 o
   2   1  10      460.99      379.96      6.14 o
   3   1  10      938.97      878.91     12.31 o
   4   1  10     1032.86      978.30     16.14 o
   5   1  10        2.41        3.86      2.56 o
   6   1  10       53.88       46.12      4.90 o
   7   1  10      235.73      221.67     10.95 o
   8   1  10        3.42        9.42      4.83 o
   9   1  10       57.56       66.79      8.57 o
 -10   2  10       10.56        8.27      8.12 o
  -9   2  10        6.18        7.84      6.60 o
  -8   2  10       13.39       13.64      6.67 o
  -7   2  10       28.31       29.92      5.43 o
  -6   2  10      274.31      295.28      8.56 o
  -5   2  10      418.88      434.86      9.28 o
  -4   2  10       52.48       41.07      3.16 o
  -3   2  10      316.75      297.14      6.97 o
  -2   2  10     2133.18     1982.73     22.64 o
  -1   2  10        9.33       13.55      1.95 o
   0   2  10     1331.25     1316.93     14.87 o
   1   2  10      643.78      680.71      8.51 o
   2   2  10      607.17      543.09      9.09 o
   3   2  10     1795.44     1668.86     18.02 o
   4   2  10       55.04       56.74      4.34 o
   5   2  10      370.32      369.08     10.66 o
   6   2  10      150.25      154.28      9.75 o
   7   2  10        2.84        1.15      3.43 o
   8   2  10       85.28      100.74      8.81 o
   9   2  10        6.78        8.26      6.01 o
 -10   3  10       62.69       59.94     12.22 o
  -9   3  10       29.50       16.63     11.43 o
  -8   3  10       59.38       61.18     16.41 o
  -7   3  10       39.93       34.03      6.09 o
  -6   3  10      324.07      335.46     11.48 o
  -5   3  10       57.03       61.22      5.37 o
  -4   3  10      344.59      327.84      9.84 o
  -3   3  10       61.24       61.34      4.92 o
  -2   3  10      331.16      334.49      7.74 o
  -1   3  10        8.85        7.99      1.93 o
   0   3  10       15.24       19.64      2.18 o
   1   3  10       67.02       72.90      3.73 o
   2   3  10      168.42      182.62      5.84 o
   3   3  10        0.29        3.62      1.67 o
   4   3  10      209.98      194.86      7.30 o
   5   3  10      152.18      145.03      8.79 o
   6   3  10      156.88      146.68      9.52 o
   7   3  10      160.22      160.59     11.56 o
   8   3  10        3.56        2.42      5.04 o
   9   3  10       20.59        3.41      6.89 o
  -9   4  10       94.34      114.06     14.50 o
  -8   4  10      122.37      122.07     13.75 o
  -7   4  10        5.74        2.23      4.44 o
  -6   4  10      333.87      350.24     12.41 o
  -5   4  10        0.40        1.81      2.80 o
  -4   4  10       48.51       52.42      5.05 o
  -3   4  10       16.58        8.23      2.39 o
  -2   4  10      368.00      339.41     11.31 o
  -1   4  10      820.91      756.72     14.50 o
   0   4  10       12.73       12.55      2.22 o
   1   4  10      127.26      120.60      5.17 o
   2   4  10      219.26      202.04      6.55 o
   3   4  10      322.06      288.98      8.15 o
   4   4  10      491.50      421.08     11.43 o
   5   4  10      124.93      130.20      8.31 o
   6   4  10       38.87       30.53      5.53 o
   7   4  10        1.11        1.03      4.64 o
   8   4  10      200.04      223.52     16.18 o
   9   4  10        3.65       -6.41     13.98 o
  -9   5  10        0.68       -7.42      7.42 o
  -8   5  10       35.59       32.82      8.84 o
  -7   5  10      194.91      185.76     12.70 o
  -6   5  10        5.95        4.07      3.99 o
  -5   5  10      398.80      381.15     14.05 o
  -4   5  10      530.72      497.61     14.35 o
  -3   5  10      163.81      148.42      7.36 o
  -2   5  10      670.72      626.29     13.46 o
  -1   5  10       56.36       36.72      4.34 o
   0   5  10       33.65       24.16      2.69 o
   1   5  10     1003.69     1007.23     15.05 o
   2   5  10       70.51       73.21      4.63 o
   3   5  10      310.60      302.61      9.34 o
   4   5  10      284.64      256.07     10.19 o
   5   5  10       10.04       12.76      4.03 o
   6   5  10      235.27      239.32     11.87 o
   7   5  10       14.52        9.44      5.13 o
   8   5  10        5.39        2.82      5.56 o
  -8   6  10        8.80       13.01      8.27 o
  -7   6  10      216.43      230.93     14.71 o
  -6   6  10       51.69       45.46      6.81 o
  -5   6  10       21.34       15.78      4.78 o
  -4   6  10      150.51      152.21      9.51 o
  -3   6  10      694.96      643.04     30.73 o
  -2   6  10        6.34        4.73      3.18 o
  -1   6  10      222.82      193.15      9.38 o
   0   6  10      756.88      716.39     15.24 o
   1   6  10       15.30        6.88      2.73 o
   2   6  10      305.11      308.92      9.14 o
   3   6  10        0.15        0.47      2.46 o
   4   6  10       85.45       69.42      6.03 o
   5   6  10      100.09       96.55      7.80 o
   6   6  10       72.02       57.74      8.08 o
   7   6  10        9.05        4.14      5.79 o
  -8   7  10        0.70       -1.12     11.47 o
  -7   7  10       67.79       67.77     10.80 o
  -6   7  10        4.70        3.40      5.40 o
  -5   7  10       67.03       56.53      8.18 o
  -4   7  10       37.36       27.41      6.13 o
  -3   7  10       12.04       14.65      4.73 o
  -2   7  10      114.98      109.94     10.13 o
  -1   7  10      127.91      130.37      9.77 o
   0   7  10       22.46       10.57      3.65 o
   1   7  10      180.30      180.87     11.87 o
   2   7  10      444.95      473.25     13.57 o
   3   7  10       69.82       62.60      5.99 o
   4   7  10      304.26      330.10     13.41 o
   5   7  10        1.20        1.14      4.47 o
   6   7  10       82.30       81.43      8.41 o
   7   7  10       33.21       42.38      8.71 o
  -7   8  10        8.44        6.57     10.82 o
  -6   8  10       50.73       50.51     10.22 o
  -5   8  10       99.58      103.58     10.75 o
  -4   8  10        0.26        4.11      5.21 o
  -3   8  10      217.02      220.23     14.00 o
  -2   8  10      166.29      183.60     12.89 o
  -1   8  10      123.13      124.47      8.92 o
   0   8  10      333.69      380.84     14.30 o
   1   8  10       18.33       13.17      4.38 o
   2   8  10       74.01       70.70      6.53 o
   3   8  10      110.81      104.50     10.59 o
   4   8  10        1.21       -1.00      4.35 o
   5   8  10       16.86       10.06      6.70 o
   6   8  10       75.28       63.94     11.36 o
  -5   9  10      153.37      171.88     16.27 o
  -4   9  10      128.90      122.62     13.38 o
  -3   9  10       58.72       63.66     13.82 o
  -2   9  10      208.68      250.87     14.35 o
  -1   9  10      194.43      221.90     12.12 o
   0   9  10       28.81       26.23      5.70 o
   1   9  10       79.95       70.42      7.34 o
   2   9  10      111.67      135.43      9.91 o
   3   9  10       24.86       17.03      5.91 o
   4   9  10       65.38       72.54      9.74 o
   5   9  10       29.94       26.15     10.87 o
  -3  10  10        7.00        3.54      7.87 o
  -2  10  10       47.27       34.95      9.93 o
  -1  10  10       53.61       27.48      8.93 o
   0  10  10      195.69      232.22     15.80 o
   1  10  10       83.43       90.49     10.15 o
   2  10  10       45.60       52.04     14.74 o
   3  10  10      206.01      238.89     21.19 o
 -10   1  11        0.24        0.74      7.38 o
  -9   1  11       25.73       14.69      7.67 o
  -8   1  11       51.54       47.19      8.89 o
  -7   1  11       11.21        9.67      3.27 o
  -6   1  11      662.90      668.86     13.43 o
  -5   1  11        9.73        7.42      2.34 o
  -4   1  11     1087.96     1070.79     15.44 o
  -3   1  11       18.15       13.04      2.06 o
  -2   1  11      160.67      184.80      4.81 o
  -1   1  11     1748.93     1815.05     18.53 o
   0   1  11      808.68      845.18     11.22 o
   1   1  11     1239.24     1213.16     13.24 o
   2   1  11      980.01      996.39     11.70 o
   3   1  11       30.15       41.59      2.92 o
   4   1  11       10.58        9.94      2.62 o
   5   1  11       35.43       39.51      4.36 o
   6   1  11       43.34       38.02      4.72 o
   7   1  11       33.41       36.05      5.20 o
   8   1  11        9.44        6.83      4.64 o
   9   1  11        8.36        3.69      5.75 o
 -10   2  11       58.05       35.86     10.46 o
  -9   2  11       45.71       43.97     10.04 o
  -8   2  11      126.72      117.17     16.74 o
  -7   2  11        1.23        3.29      3.69 o
  -6   2  11       32.50       23.90      3.60 o
  -5   2  11      185.61      189.35      6.55 o
  -4   2  11       88.99       79.41      4.15 o
  -3   2  11       98.99      106.20      4.55 o
  -2   2  11       50.34       54.49      3.72 o
  -1   2  11       47.77       52.58      2.82 o
   0   2  11       10.24        6.89      1.71 o
   1   2  11     1216.41     1275.27     13.88 o
   2   2  11      305.98      343.57      6.38 o
   3   2  11      714.13      754.03     10.89 o
   4   2  11       15.64       19.18      3.17 o
   5   2  11      139.11      128.06      8.55 o
   6   2  11       27.36       27.15      5.04 o
   7   2  11        7.85        1.51      3.53 o
   8   2  11       61.41       58.88      7.60 o
   9   2  11        1.17        7.14      6.25 o
 -10   3  11       34.82       42.51     16.22 o
  -9   3  11       45.47       55.04     11.00 o
  -8   3  11       10.39        6.56      6.10 o
  -7   3  11      213.35      205.27     11.18 o
  -6   3  11       14.02        7.13      3.41 o
  -5   3  11       21.92       14.51      3.46 o
  -4   3  11       67.32       77.25      5.56 o
  -3   3  11      498.70      434.28     12.73 o
  -2   3  11        8.65       19.83      2.59 o
  -1   3  11      221.33      252.43      7.59 o
   0   3  11      272.26      308.08      5.86 o
   1   3  11       44.77       38.99      2.80 o
   2   3  11       12.66       10.42      1.76 o
   3   3  11       19.53       16.92      2.41 o
   4   3  11        3.23        1.45      2.97 o
   5   3  11       70.26       64.75      6.72 o
   6   3  11       32.78       19.22      4.79 o
   7   3  11       26.49       15.26      5.40 o
   8   3  11        3.44        4.18      5.34 o
   9   3  11        8.82        7.89      8.35 o
  -9   4  11        9.49       10.71      7.48 o
  -8   4  11        5.13       -5.71      5.71 o
  -7   4  11       13.17        8.05      4.80 o
  -6   4  11      245.86      234.59     10.65 o
  -5   4  11      113.86      124.04      7.69 o
  -4   4  11      418.37      409.65     11.78 o
  -3   4  11        1.72       -0.47      2.01 o
  -2   4  11        0.01        1.71      2.00 o
  -1   4  11      675.10      629.97     11.85 o
   0   4  11      100.50      112.86      4.72 o
   1   4  11      256.73      289.31      7.39 o
   2   4  11        0.86        0.03      1.87 o
   3   4  11       58.88       62.12      4.31 o
   4   4  11       94.72       84.39      5.97 o
   5   4  11      106.22      112.64      7.72 o
   6   4  11      160.12      150.87     10.01 o
   7   4  11        1.04       -1.67      4.60 o
   8   4  11       20.44       15.72      6.42 o
  -9   5  11        1.35        1.74      7.57 o
  -8   5  11        4.64        2.32      8.41 o
  -7   5  11       31.31       26.54      6.66 o
  -6   5  11        1.28        0.31      3.92 o
  -5   5  11        3.93        2.81      3.50 o
  -4   5  11       87.54       85.55      7.02 o
  -3   5  11       55.46       63.81      5.76 o
  -2   5  11      473.10      446.44     15.10 o
  -1   5  11        0.36       -0.89      2.40 o
   0   5  11      186.96      164.77      7.64 o
   1   5  11       11.03        9.07      2.49 o
   2   5  11      806.05      784.64     13.50 o
   3   5  11        0.25        0.97      2.34 o
   4   5  11       22.35       19.82      4.14 o
   5   5  11        0.28       -1.84      3.28 o
   6   5  11        0.43        1.64      4.06 o
   7   5  11       14.75       18.63      5.44 o
   8   5  11       82.29       94.30     10.06 o
  -8   6  11       38.02       38.93     10.34 o
  -7   6  11       17.13       18.82      6.76 o
  -6   6  11        1.02        5.18      4.54 o
  -5   6  11       30.06       15.17      4.65 o
  -4   6  11        1.02        3.83      4.52 o
  -3   6  11       35.14       25.92      5.42 o
  -2   6  11      130.69      111.70      7.39 o
  -1   6  11        4.06        1.68      2.91 o
   0   6  11      683.45      649.63     15.64 o
   1   6  11       31.86       25.50      4.05 o
   2   6  11       36.61       34.13      3.93 o
   3   6  11       38.49       43.05      4.54 o
   4   6  11       76.81       84.36      7.06 o
   5   6  11       38.80       28.47      5.33 o
   6   6  11       16.28       13.55      5.42 o
   7   6  11       28.60       17.02      6.46 o
  -7   7  11        6.27        9.80      7.24 o
  -6   7  11       40.72       25.11      7.87 o
  -5   7  11       31.89       35.45      6.87 o
  -4   7  11       93.54       79.88      8.60 o
  -3   7  11      123.33      118.59      9.23 o
  -2   7  11      146.53      125.40      8.45 o
  -1   7  11       58.03       55.35      5.89 o
   0   7  11       86.97       86.59      6.77 o
   1   7  11      156.58      147.33      8.35 o
   2   7  11       24.47       21.16      4.28 o
   3   7  11        0.21        2.20      3.32 o
   4   7  11       79.45       70.03      8.39 o
   5   7  11       17.31       16.11      5.19 o
   6   7  11        9.63       12.59      5.54 o
   7   7  11        0.09       -4.42      7.00 o
  -6   8  11       24.67       16.81      7.49 o
  -5   8  11        2.01        5.57      5.81 o
  -4   8  11        9.80       11.85      6.00 o
  -3   8  11       40.24       26.56     11.59 o
  -2   8  11        7.68        7.83      4.73 o
  -1   8  11        3.02        4.23      3.76 o
   0   8  11      164.23      169.41      9.71 o
   1   8  11       40.47       22.61      4.90 o
   2   8  11        0.05        2.64      3.70 o
   3   8  11        7.43        3.00      4.31 o
   4   8  11      190.34      210.12     13.55 o
   5   8  11       15.48       16.75      6.49 o
   6   8  11       45.24       34.63      9.59 o
  -5   9  11       20.17       22.50      8.66 o
  -4   9  11        8.35       13.07      7.89 o
  -3   9  11       13.37        6.78      5.87 o
  -2   9  11       21.55       22.68      6.49 o
  -1   9  11        6.60        0.62      4.64 o
   0   9  11       35.02       25.61      5.79 o
   1   9  11       68.55       82.78     10.83 o
   2   9  11      151.28      150.57     11.99 o
   3   9  11       38.33       40.58      7.78 o
   4   9  11       23.87       33.59      8.10 o
  -3  10  11       34.91       31.66     10.82 o
  -2  10  11        5.22        7.17      8.58 o
  -1  10  11      279.26      271.11     27.51 o
   0  10  11       12.70       18.50      6.77 o
   1  10  11      257.83      286.94     16.08 o
   2  10  11       22.30       19.91      8.31 o
 -10   0  12        0.79       -6.27     11.47 o
  -9   0  12        3.01        0.70     11.61 o
  -8   0  12       68.31       90.00     12.75 o
  -7   0  12      296.37      329.48     15.00 o
  -6   0  12      248.87      234.73     12.01 o
  -5   0  12      247.04      248.89     14.38 o
  -4   0  12      385.49      415.56     10.21 o
  -3   0  12     1166.95     1204.38     19.87 o
  -2   0  12     7777.61     7802.84    106.71 o
  -1   0  12     3333.52     3515.85     43.30 o
   0   0  12     5553.29     6323.96     88.11 o
   1   0  12      741.15      820.88     16.91 o
   2   0  12       68.10       67.81      4.85 o
   3   0  12      607.67      575.51     12.27 o
   4   0  12       10.60        6.03      3.75 o
   5   0  12        8.91        4.72      5.09 o
   6   0  12       78.97       79.55      8.94 o
   7   0  12      130.23      107.16     10.96 o
   8   0  12       17.28       12.82      6.82 o
   9   0  12       13.68        6.73      8.54 o
 -10   1  12       25.98       16.23      9.32 o
  -9   1  12      153.85      130.26     14.53 o
  -8   1  12        6.78        0.75      5.39 o
  -7   1  12       29.72       29.78      4.58 o
  -6   1  12      758.94      767.96     14.65 o
  -5   1  12      339.09      353.54      8.78 o
  -4   1  12     2393.94     2409.38     28.34 o
  -3   1  12     1507.72     1535.46     19.24 o
  -2   1  12       79.90       91.90      4.34 o
  -1   1  12        6.44        0.73      1.08 o
   0   1  12     1272.64     1309.46     15.79 o
   1   1  12     1586.16     1708.81     18.20 o
   2   1  12      784.58      833.41     10.13 o
   3   1  12      916.50      941.78     12.31 o
   4   1  12      304.25      274.07     10.08 o
   5   1  12      329.15      296.75     11.11 o
   6   1  12       16.73       20.24      4.01 o
   7   1  12       81.11       81.31      7.38 o
   8   1  12      135.88      163.05     12.77 o
   9   1  12        2.00       -0.94      5.93 o
 -10   2  12       26.83       22.52     11.67 o
  -9   2  12        8.03       16.63      7.44 o
  -8   2  12      405.80      396.91     21.81 o
  -7   2  12      234.38      255.03     11.23 o
  -6   2  12      656.91      672.96     18.14 o
  -5   2  12      862.00      877.28     15.04 o
  -4   2  12       60.07       75.32      4.97 o
  -3   2  12       78.42       70.63      4.27 o
  -2   2  12     1343.26     1331.01     16.92 o
  -1   2  12     1361.95     1360.84     16.60 o
   0   2  12      683.46      731.28     10.32 o
   1   2  12      634.77      713.78     10.26 o
   2   2  12       59.67       67.72      3.31 o
   3   2  12       45.69       53.67      3.19 o
   4   2  12      482.94      452.27     10.72 o
   5   2  12       40.97       26.26      4.19 o
   6   2  12      578.27      590.96     14.65 o
   7   2  12      131.83      122.79      9.14 o
   8   2  12       19.33       10.39      5.22 o
   9   2  12      167.20      168.83     13.81 o
  -9   3  12       63.83       52.76     10.74 o
  -8   3  12       19.21       24.66      8.53 o
  -7   3  12      135.23      138.50      9.85 o
  -6   3  12       26.63       19.94      4.08 o
  -5   3  12       17.41       22.82      4.85 o
  -4   3  12      770.98      751.53     15.51 o
  -3   3  12     1238.98     1189.17     20.02 o
  -2   3  12     1142.26     1132.10     18.71 o
  -1   3  12     1111.80     1039.72     20.50 o
   0   3  12      105.80      101.77      3.64 o
   1   3  12      231.70      239.36      5.96 o
   2   3  12     2397.54     2441.95     26.02 o
   3   3  12       13.05        5.94      2.27 o
   4   3  12      972.13      967.59     23.87 o
   5   3  12      234.62      249.71     11.37 o
   6   3  12        7.55        3.49      3.60 o
   7   3  12       76.73       62.25      7.64 o
   8   3  12      110.91      110.48     13.97 o
   9   3  12       25.11       14.40     10.29 o
  -9   4  12       40.99       34.74     10.20 o
  -8   4  12       34.45       25.09      8.26 o
  -7   4  12       96.28      115.23     10.36 o
  -6   4  12       67.85       57.67      6.17 o
  -5   4  12      229.48      216.71     12.51 o
  -4   4  12        5.68        3.42      2.88 o
  -3   4  12      195.04      153.29      9.22 o
  -2   4  12      276.57      278.66      8.21 o
  -1   4  12       88.70       79.05      5.09 o
   0   4  12      499.48      525.34     10.01 o
   1   4  12      802.12      745.73     12.14 o
   2   4  12       30.22       29.76      3.24 o
   3   4  12      323.97      305.51     10.00 o
   4   4  12      645.82      615.81     13.76 o
   5   4  12        0.31        0.63      3.24 o
   6   4  12      662.37      665.40     21.99 o
   7   4  12      109.93      119.61      9.94 o
   8   4  12       43.97       28.65      6.84 o
  -9   5  12       41.35       28.55     11.25 o
  -8   5  12        0.01        1.16      6.66 o
  -7   5  12        9.35       10.22      5.30 o
  -6   5  12      178.71      174.03     14.37 o
  -5   5  12       73.53       70.26      6.82 o
  -4   5  12      300.94      306.65     12.10 o
  -3   5  12      405.48      376.02     12.53 o
  -2   5  12       80.67       76.25     11.10 o
  -1   5  12      423.41      357.96     14.77 o
   0   5  12      480.18      430.34     11.56 o
   1   5  12        0.14       -0.34      2.03 o
   2   5  12      162.08      146.01      6.39 o
   3   5  12      347.44      376.80     10.07 o
   4   5  12       17.18       10.69      3.54 o
   5   5  12      161.83      170.83     11.64 o
   6   5  12       22.12       21.24      5.32 o
   7   5  12        3.20        5.16      5.04 o
   8   5  12       95.19       80.62     10.23 o
  -8   6  12       66.01       73.27     12.62 o
  -7   6  12      129.59      155.67     12.52 o
  -6   6  12       14.93       10.72      4.81 o
  -5   6  12      418.32      437.90     15.81 o
  -4   6  12      169.25      180.67     11.79 o
  -3   6  12       11.44        5.96      4.48 o
  -2   6  12      874.58      849.97     20.11 o
  -1   6  12       74.16       73.30      6.18 o
   0   6  12      134.12      141.75      8.51 o
   1   6  12      169.80      179.65      9.40 o
   2   6  12       94.59       78.05      5.61 o
   3   6  12      286.37      290.02      9.67 o
   4   6  12        0.85       -0.53      3.34 o
   5   6  12        1.32        0.89      3.96 o
   6   6  12        0.33        3.20      4.79 o
   7   6  12       18.35       14.41      6.27 o
  -7   7  12       34.86       15.15      7.76 o
  -6   7  12      147.58      163.22     12.88 o
  -5   7  12        0.01        5.18      5.40 o
  -4   7  12       28.10       26.98      6.27 o
  -3   7  12       55.70       53.60      6.95 o
  -2   7  12       35.82       24.06      6.63 o
  -1   7  12      135.61      150.49      9.16 o
   0   7  12       88.51       81.90     10.13 o
   1   7  12        2.74        3.81      3.40 o
   2   7  12       86.80       87.18      6.83 o
   3   7  12      228.77      203.53     10.42 o
   4   7  12       24.54       15.02      4.84 o
   5   7  12      145.38      134.48     12.15 o
   6   7  12       19.74       13.61      6.11 o
  -6   8  12       19.14       19.39      7.64 o
  -5   8  12       22.93       22.94      7.05 o
  -4   8  12      130.65      141.13     12.35 o
  -3   8  12       30.79       26.32      6.75 o
  -2   8  12       16.78       12.51      5.15 o
  -1   8  12       78.29       76.03      9.98 o
   0   8  12        9.80        1.72      3.62 o
   1   8  12      344.51      349.35     13.51 o
   2   8  12       14.51        9.29      4.38 o
   3   8  12       16.20       15.38      5.16 o
   4   8  12      302.56      321.43     15.35 o
   5   8  12       40.91       25.09      7.79 o
  -5   9  12        7.63       10.80      7.79 o
  -4   9  12       85.75       99.95     18.80 o
  -3   9  12      255.94      261.76     16.61 o
  -2   9  12        0.69        8.61      5.50 o
  -1   9  12      211.27      165.93     13.05 o
   0   9  12      167.72      169.79     11.61 o
   1   9  12        2.45        0.19      4.69 o
   2   9  12      287.14      302.14     14.05 o
   3   9  12       10.77       13.55      5.83 o
   4   9  12        5.05        7.44      7.03 o
  -3  10  12       73.67       73.35     16.12 o
  -2  10  12      282.74      291.28     23.15 o
  -1  10  12        3.90        6.99      6.47 o
   0  10  12       90.96       91.17     11.06 o
   1  10  12       99.02       99.02     10.56 o
   2  10  12        9.57        5.92      7.37 o
 -10   1  13        2.14        9.91     10.66 o
  -9   1  13       36.66       31.47      8.93 o
  -8   1  13        9.76        9.61      6.07 o
  -7   1  13      119.05      114.71      8.09 o
  -6   1  13       16.38       16.07      3.61 o
  -5   1  13       16.21       13.49      3.32 o
  -4   1  13       12.58       11.91      2.33 o
  -3   1  13      132.69      130.13      6.85 o
  -2   1  13      149.21      153.59      5.34 o
  -1   1  13        0.57       -0.17      1.12 o
   0   1  13       30.93       30.10      2.45 o
   1   1  13       42.40       45.71      3.80 o
   2   1  13     1177.15     1193.01     13.25 o
   3   1  13        5.74        7.44      1.84 o
   4   1  13      143.35      140.16      6.71 o
   5   1  13      168.39      180.59     13.53 o
   6   1  13        6.77        8.99      3.61 o
   7   1  13      170.00      179.08     10.38 o
   8   1  13        2.64        8.54      5.45 o
   9   1  13        0.09        3.89      9.75 o
 -10   2  13       37.74       36.63     13.56 o
  -9   2  13       54.70       66.62     11.35 o
  -8   2  13      158.28      180.53     17.36 o
  -7   2  13        0.13        0.94      3.64 o
  -6   2  13       10.63       15.72      3.67 o
  -5   2  13        1.75       -0.14      2.46 o
  -4   2  13       27.51       21.45      2.95 o
  -3   2  13       51.98       47.03      3.43 o
  -2   2  13      620.40      600.85      9.78 o
  -1   2  13        1.53       -0.21      1.53 o
   0   2  13     1161.31     1241.89     15.23 o
   1   2  13       40.18       42.47      3.54 o
   2   2  13        9.33        2.21      1.53 o
   3   2  13      131.76      142.14      4.87 o
   4   2  13      107.66      117.19      6.24 o
   5   2  13       99.89       86.51      6.57 o
   6   2  13        4.91        0.51      3.68 o
   7   2  13      216.72      234.38     12.75 o
   8   2  13        4.56        2.40      5.27 o
   9   2  13       26.06       20.04      9.93 o
  -9   3  13       10.88        4.91      7.19 o
  -8   3  13        0.02        1.72      5.59 o
  -7   3  13       40.09       35.84      6.09 o
  -6   3  13        5.28        5.14      3.68 o
  -5   3  13        3.29        2.32      2.89 o
  -4   3  13        2.29        4.01      2.60 o
  -3   3  13        0.28        0.18      2.18 o
  -2   3  13       78.04       90.97      4.71 o
  -1   3  13       19.17       10.12      1.93 o
   0   3  13       31.78       26.38      3.17 o
   1   3  13        1.45        2.55      1.68 o
   2   3  13      313.23      303.59      7.23 o
   3   3  13      380.42      372.36     10.42 o
   4   3  13       21.02       11.14      3.35 o
   5   3  13       70.96       68.34      6.61 o
   6   3  13        9.58        9.72      4.28 o
   7   3  13       51.00       43.51      7.02 o
   8   3  13       27.09       16.55      6.45 o
  -9   4  13        9.80        9.31      8.00 o
  -8   4  13      210.96      207.20     17.80 o
  -7   4  13      111.48      103.46     11.42 o
  -6   4  13        0.01        0.05      3.46 o
  -5   4  13      150.71      132.58      8.16 o
  -4   4  13       63.21       60.81      5.49 o
  -3   4  13      128.86      115.29      6.83 o
  -2   4  13      117.48      116.77      6.03 o
  -1   4  13        1.56        2.42      2.44 o
   0   4  13        1.83        0.66      1.95 o
   1   4  13       85.43       80.90      4.55 o
   2   4  13      200.88      175.46      6.61 o
   3   4  13       79.67       57.07      4.44 o
   4   4  13       24.04       13.43      3.47 o
   5   4  13      185.32      159.64      9.32 o
   6   4  13        4.03        3.96      3.90 o
   7   4  13        2.99        0.47      4.68 o
   8   4  13        3.94        4.23      6.13 o
  -9   5  13        6.23       10.51     10.19 o
  -8   5  13       32.02       20.18      7.39 o
  -7   5  13       22.77       25.35      6.48 o
  -6   5  13       64.27       57.34      6.81 o
  -5   5  13      265.31      244.04     13.10 o
  -4   5  13       34.08       32.44      5.09 o
  -3   5  13       29.59       14.23      4.44 o
  -2   5  13       68.71       70.47      6.09 o
  -1   5  13        4.50       13.66      3.38 o
   0   5  13      159.13      133.57      7.33 o
   1   5  13        6.12        7.43      2.62 o
   2   5  13      225.23      216.27      7.73 o
   3   5  13      186.29      167.93      7.35 o
   4   5  13        0.74       -2.81      2.81 o
   5   5  13        3.00        5.74      4.13 o
   6   5  13       14.97        9.77      4.61 o
   7   5  13       75.08       62.35      7.91 o
   8   5  13        8.09        8.20      7.07 o
  -8   6  13        3.61        6.38      7.01 o
  -7   6  13       10.20       -0.83      5.40 o
  -6   6  13       66.12       78.98      8.16 o
  -5   6  13       30.82       24.12      5.85 o
  -4   6  13        8.96        9.49      4.82 o
  -3   6  13      161.00      135.21     10.25 o
  -2   6  13       51.14       36.50      5.93 o
  -1   6  13      294.21      230.08     10.92 o
   0   6  13       21.87       20.29      3.95 o
   1   6  13      759.19      698.64     15.12 o
   2   6  13        7.36        2.17      2.98 o
   3   6  13      313.64      292.62      9.79 o
   4   6  13      151.43      132.71      8.79 o
   5   6  13        2.49        2.54      4.15 o
   6   6  13       91.33       84.07      8.77 o
   7   6  13       21.39       11.77      7.00 o
  -7   7  13       24.00       18.93      8.83 o
  -6   7  13       58.30       54.11      8.64 o
  -5   7  13       67.34       88.17      9.61 o
  -4   7  13        0.05       -2.33      4.32 o
  -3   7  13      204.20      169.56     16.57 o
  -2   7  13       64.76       67.20      8.80 o
  -1   7  13      158.02      150.90      9.44 o
   0   7  13        0.03        1.61      3.14 o
   1   7  13        8.78        6.65      3.58 o
   2   7  13      485.64      481.35     19.51 o
   3   7  13      166.67      152.69      9.09 o
   4   7  13       18.90        7.39      4.92 o
   5   7  13      189.56      209.94     12.86 o
   6   7  13       89.03       89.92     10.05 o
  -6   8  13       44.82       28.54      8.28 o
  -5   8  13       30.15       13.53      6.47 o
  -4   8  13        0.25        2.29      5.16 o
  -3   8  13       34.20       45.87      7.76 o
  -2   8  13       65.20       48.18      8.43 o
  -1   8  13        1.26        3.22      4.34 o
   0   8  13       28.61       21.96      4.97 o
   1   8  13        5.94        4.96      4.12 o
   2   8  13       29.11       25.61      5.21 o
   3   8  13        0.04        0.01      4.16 o
   4   8  13        0.01        2.63      5.47 o
   5   8  13       27.75       18.30      7.36 o
  -5   9  13       14.84       23.10     10.22 o
  -4   9  13      127.09      155.86     14.45 o
  -3   9  13        0.15       -1.46      5.76 o
  -2   9  13        1.15       11.28      5.79 o
  -1   9  13        7.40       15.68      5.78 o
   0   9  13       50.52       44.85      7.09 o
   1   9  13        0.12       -1.57      4.67 o
   2   9  13        2.22        6.16      5.07 o
   3   9  13        4.43       -0.28      5.70 o
   4   9  13       40.96       49.13     10.67 o
  -3  10  13        1.80        6.48     12.17 o
  -2  10  13      226.80      299.02     20.34 o
  -1  10  13        0.40       11.11      7.03 o
   0  10  13      101.91      116.32     12.19 o
   1  10  13      121.93      124.17     17.72 o
   2  10  13        7.64        0.30      7.52 o
 -10   0  14        0.67       -3.58     13.00 o
  -9   0  14      721.61      727.30     63.38 o
  -8   0  14       35.09       28.55     14.81 o
  -7   0  14       42.59       38.06      6.82 o
  -6   0  14      525.32      558.75     17.62 o
  -5   0  14      437.30      414.30     14.19 o
  -4   0  14     2325.06     2356.44     40.37 o
  -3   0  14     1102.58     1159.61     25.27 o
  -2   0  14      297.63      349.23     10.62 o
  -1   0  14     3149.08     3187.93     40.65 o
   0   0  14     1175.40     1096.35     19.55 o
   1   0  14      135.29      137.34      6.57 o
   2   0  14     1069.00     1138.50     22.39 o
   3   0  14     2575.08     2607.70     36.96 o
   4   0  14      177.61      167.77     10.53 o
   5   0  14     1170.24     1178.32     28.92 o
   6   0  14       10.57        9.25      5.36 o
   7   0  14        3.25        5.92      5.58 o
   8   0  14      121.45      122.85     21.69 o
   9   0  14        5.65       10.68     12.32 o
 -10   1  14       17.28       19.48     12.61 o
  -9   1  14       28.95       21.12      9.22 o
  -8   1  14       51.31       45.52      8.46 o
  -7   1  14      457.63      484.52     19.62 o
  -6   1  14       55.78       55.55      5.35 o
  -5   1  14      282.53      288.54     10.03 o
  -4   1  14      132.47      103.06      5.64 o
  -3   1  14       20.84       15.59      2.38 o
  -2   1  14     1016.07     1069.79     14.31 o
  -1   1  14     1280.89     1358.47     15.50 o
   0   1  14      681.89      673.39     10.41 o
   1   1  14     3596.35     3559.65     33.84 o
   2   1  14        4.78        6.89      1.59 o
   3   1  14      247.25      276.96      6.29 o
   4   1  14      192.95      214.06      8.69 o
   5   1  14      113.27      109.82      7.33 o
   6   1  14      248.18      270.53     10.91 o
   7   1  14       96.84       90.83      7.84 o
   8   1  14       32.16       21.69      6.33 o
   9   1  14       93.01      116.54     16.04 o
  -9   2  14      346.52      337.41     22.41 o
  -8   2  14      147.29      140.92     12.59 o
  -7   2  14      191.11      198.26     12.49 o
  -6   2  14       21.13       16.42      4.03 o
  -5   2  14       10.79        7.76      2.85 o
  -4   2  14      175.88      175.18      6.85 o
  -3   2  14      689.62      730.60     13.05 o
  -2   2  14      795.66      807.58     15.03 o
  -1   2  14      456.71      459.09      7.69 o
   0   2  14       11.28       18.68      2.08 o
   1   2  14       69.62       76.80      3.41 o
   2   2  14      765.96      785.10     10.78 o
   3   2  14      133.99      139.63      4.84 o
   4   2  14      358.07      366.19     10.24 o
   5   2  14       59.21       49.88      7.37 o
   6   2  14       11.84       13.13      4.54 o
   7   2  14      197.74      220.88     12.77 o
   8   2  14       14.54       18.85      6.46 o
  -9   3  14        1.47       -0.17      6.63 o
  -8   3  14      111.11      140.57     12.84 o
  -7   3  14      643.70      696.08     28.33 o
  -6   3  14      752.97      756.19     19.09 o
  -5   3  14     2095.24     1990.38     31.04 o
  -4   3  14     1818.68     1781.02     27.85 o
  -3   3  14     1170.22     1128.55     19.86 o
  -2   3  14      242.29      249.51      7.43 o
  -1   3  14      133.98      127.47      5.47 o
   0   3  14     4311.48     4290.20     43.78 o
   1   3  14       29.97       16.52      2.17 o
   2   3  14      495.12      526.72      9.57 o
   3   3  14      458.18      451.20     10.84 o
   4   3  14       52.81       54.59      5.40 o
   5   3  14      181.08      169.70     10.06 o
   6   3  14       68.32       62.82      7.23 o
   7   3  14        3.16        2.47      4.69 o
   8   3  14       38.35       31.85      7.13 o
  -9   4  14       31.27       18.14      9.97 o
  -8   4  14        6.09       -3.78      5.25 o
  -7   4  14       58.05       56.53      7.20 o
  -6   4  14        0.07        2.95      3.81 o
  -5   4  14       62.20       40.81      5.10 o
  -4   4  14      365.84      335.32     11.36 o
  -3   4  14     2068.08     1944.85     29.79 o
  -2   4  14     1417.48     1366.90     24.42 o
  -1   4  14     2608.81     2365.06     33.64 o
   0   4  14       23.91       21.18      3.24 o
   1   4  14      278.28      269.15      7.96 o
   2   4  14     1513.21     1471.84     20.19 o
   3   4  14      108.37      117.63      6.70 o
   4   4  14      133.03      140.69      8.29 o
   5   4  14      235.51      241.21     12.76 o
   6   4  14      151.99      153.60     13.82 o
   7   4  14       68.78       64.04      8.63 o
   8   4  14       80.28       92.69     10.87 o
  -8   5  14       48.29       32.94      9.72 o
  -7   5  14        8.61       13.37      7.47 o
  -6   5  14       24.06       23.83      5.63 o
  -5   5  14      152.28      162.76      9.56 o
  -4   5  14       73.22       64.36      6.08 o
  -3   5  14        0.07       -1.03      2.79 o
  -2   5  14      299.74      306.22     13.24 o
  -1   5  14     1994.90     1948.78     30.51 o
   0   5  14       36.08       46.80      4.87 o
   1   5  14     3533.37     3395.27     41.70 o
   2   5  14      335.87      266.62      8.61 o
   3   5  14      699.20      667.28     13.31 o
   4   5  14      915.23      905.29     22.73 o
   5   5  14        6.74        9.64      4.43 o
   6   5  14      304.67      315.18     14.06 o
   7   5  14      105.83       96.50      9.38 o
  -8   6  14       21.53       25.44      8.02 o
  -7   6  14       96.80       84.96     11.16 o
  -6   6  14      306.48      298.97     16.33 o
  -5   6  14        6.03        6.15      4.69 o
  -4   6  14      403.06      372.49     16.45 o
  -3   6  14      271.40      243.85     13.29 o
  -2   6  14        5.63        6.62      3.92 o
  -1   6  14      477.89      473.21     14.24 o
   0   6  14      206.45      200.96      9.49 o
   1   6  14       66.04       50.84      5.20 o
   2   6  14        8.13        7.32      3.39 o
   3   6  14      422.16      454.62     13.52 o
   4   6  14       18.53       17.62      4.49 o
   5   6  14      498.55      529.13     17.02 o
   6   6  14       13.94        8.72      5.60 o
   7   6  14        9.24        3.51      6.86 o
  -7   7  14        4.06       -0.37      6.71 o
  -6   7  14        8.52        5.23      5.74 o
  -5   7  14       84.63       98.28     10.38 o
  -4   7  14      140.72      155.56     12.16 o
  -3   7  14      506.10      517.33     18.18 o
  -2   7  14       84.18       95.92      8.53 o
  -1   7  14      283.57      265.76     13.28 o
   0   7  14      101.22       80.04      7.19 o
   1   7  14       23.37       31.35      4.76 o
   2   7  14      498.06      462.28     14.22 o
   3   7  14       70.38       76.71      6.92 o
   4   7  14      121.07      106.85      9.24 o
   5   7  14       10.31        6.26      5.29 o
   6   7  14       16.78        8.26      7.18 o
  -6   8  14      154.20      163.56     14.12 o
  -5   8  14      124.54      115.91     11.62 o
  -4   8  14       28.30       35.37      8.09 o
  -3   8  14       24.88       12.96      5.73 o
  -2   8  14        5.29        6.50      4.85 o
  -1   8  14       51.76       63.15      7.26 o
   0   8  14        1.10        0.71      3.97 o
   1   8  14       42.69       28.24      5.46 o
   2   8  14       86.50       82.39      7.45 o
   3   8  14        3.54        5.18      4.65 o
   4   8  14      283.60      276.09     14.80 o
   5   8  14       42.09       26.99     10.27 o
  -5   9  14       61.96       85.35     13.97 o
  -4   9  14      229.48      263.38     17.52 o
  -3   9  14        0.03        0.60      6.05 o
  -2   9  14      424.80      479.71     21.42 o
  -1   9  14       36.55       33.40      7.02 o
   0   9  14       53.50       56.90      8.96 o
   1   9  14       25.85        9.91      5.23 o
   2   9  14       25.47       26.59      6.43 o
   3   9  14       63.47       43.65      8.85 o
   4   9  14       57.43       53.72     10.75 o
  -2  10  14       67.55       89.39     11.30 o
  -1  10  14       15.79       14.29      7.57 o
   0  10  14      286.26      280.99     17.85 o
   1  10  14       19.87       28.91      8.17 o
 -10   1  15       97.62      110.61     22.36 o
  -9   1  15       42.35       51.10     11.82 o
  -8   1  15      263.65      299.38     16.80 o
  -7   1  15        8.12        6.90      3.78 o
  -6   1  15      178.63      197.28      9.60 o
  -5   1  15        6.51        3.59      2.80 o
  -4   1  15       51.62       45.04      4.57 o
  -3   1  15      349.97      339.69      7.61 o
  -2   1  15       76.26       81.84      3.44 o
  -1   1  15      124.58      102.64      3.98 o
   0   1  15       28.88       32.28      3.08 o
   1   1  15      289.68      306.29      8.80 o
   2   1  15        5.76        5.14      1.58 o
   3   1  15       13.50       13.91      2.25 o
   4   1  15        8.77        5.31      2.92 o
   5   1  15      220.10      220.06      9.79 o
   6   1  15        0.82       -3.31      3.31 o
   7   1  15        9.35        8.00      4.99 o
   8   1  15       35.92       41.41      7.51 o
  -9   2  15      119.64       88.58     12.72 o
  -8   2  15      155.82      169.62     13.68 o
  -7   2  15      479.78      505.22     15.72 o
  -6   2  15      550.12      616.13     15.66 o
  -5   2  15      109.31      112.82      9.29 o
  -4   2  15       37.66       35.30      4.47 o
  -3   2  15       49.32       48.63      3.79 o
  -2   2  15       43.72       75.79      5.07 o
  -1   2  15      406.55      419.83      7.00 o
   0   2  15        0.03        0.36      1.48 o
   1   2  15       25.76       16.21      2.20 o
   2   2  15      130.54      150.96      4.98 o
   3   2  15        1.58       -1.32      1.67 o
   4   2  15       30.41       38.54      4.88 o
   5   2  15       34.12       37.07      5.46 o
   6   2  15        1.34        5.48      4.36 o
   7   2  15        7.58        4.83      5.04 o
   8   2  15        0.45        3.82      5.82 o
  -9   3  15        0.00       -2.80      7.25 o
  -8   3  15        0.30        6.20      5.98 o
  -7   3  15      308.82      348.52     19.21 o
  -6   3  15        4.10        7.20      4.12 o
  -5   3  15     2043.88     1980.73     31.17 o
  -4   3  15        0.87        3.38      2.84 o
  -3   3  15      846.36      810.37     17.11 o
  -2   3  15       36.86       24.60      3.54 o
  -1   3  15      125.50      110.61      4.62 o
   0   3  15        6.62        2.83      2.32 o
   1   3  15      272.82      250.41      8.18 o
   2   3  15        0.13        0.63      2.04 o
   3   3  15        0.42       -1.92      2.10 o
   4   3  15        0.82       -2.41      2.67 o
   5   3  15      189.76      183.90     11.01 o
   6   3  15        4.02        0.28      4.21 o
   7   3  15      158.44      157.32     11.42 o
   8   3  15        7.03        4.18      6.54 o
  -9   4  15        5.89        8.48      8.98 o
  -8   4  15      120.22      152.02     14.85 o
  -7   4  15       20.53       17.27      5.06 o
  -6   4  15      173.22      190.23     12.04 o
  -5   4  15      322.83      301.06     12.29 o
  -4   4  15      104.85       92.36      6.82 o
  -3   4  15     4245.57     3979.26     51.58 o
  -2   4  15      460.47      450.71     17.75 o
  -1   4  15     2869.37     2670.64     37.29 o
   0   4  15       21.63       12.42      2.89 o
   1   4  15        4.25        2.74      2.29 o
   2   4  15      119.23      116.44      5.92 o
   3   4  15      249.66      213.19      7.91 o
   4   4  15      264.66      285.02     11.49 o
   5   4  15      164.12      145.16      9.25 o
   6   4  15       36.84       24.86      5.34 o
   7   4  15        5.54        5.24      5.10 o
   8   4  15        6.30        7.31      7.05 o
  -8   5  15        0.37        2.87      6.34 o
  -7   5  15        1.44        6.38      5.28 o
  -6   5  15       11.16       19.93      5.40 o
  -5   5  15        0.37        1.08      3.45 o
  -4   5  15       21.51       18.01      4.64 o
  -3   5  15       35.37       23.65      6.29 o
  -2   5  15      724.52      729.47     18.25 o
  -1   5  15      583.45      560.65     14.18 o
   0   5  15     1176.07     1073.57     19.83 o
   1   5  15     1005.68      914.25     19.43 o
   2   5  15      105.10       85.16      6.16 o
   3   5  15      244.37      232.85      8.67 o
   4   5  15      149.57      112.41      8.52 o
   5   5  15       26.05       19.83      6.75 o
   6   5  15       84.01       84.75      8.40 o
   7   5  15       47.39       28.14      6.81 o
  -8   6  15        7.39        7.16      9.88 o
  -7   6  15        0.10        8.80      7.18 o
  -6   6  15       23.44       25.95      6.88 o
  -5   6  15       27.99       22.72      6.20 o
  -4   6  15       21.32       10.65      4.89 o
  -3   6  15       28.75       22.73      5.42 o
  -2   6  15       51.20       38.33      6.17 o
  -1   6  15        2.22        0.50      3.51 o
   0   6  15     1392.66     1295.05     23.29 o
   1   6  15       17.09       15.43      3.65 o
   2   6  15     1149.90     1132.19     21.00 o
   3   6  15      185.21      154.93      9.43 o
   4   6  15       43.11       34.05      5.64 o
   5   6  15      255.99      246.99     14.14 o
   6   6  15       14.71       17.13      5.99 o
   7   6  15       21.15       17.17      8.06 o
  -7   7  15        5.12       -2.00      7.58 o
  -6   7  15        5.05        6.06      6.39 o
  -5   7  15       28.26       16.65      7.00 o
  -4   7  15        5.43        8.79      5.50 o
  -3   7  15        5.09        4.21      4.29 o
  -2   7  15        1.04       -3.13      3.51 o
  -1   7  15      152.79      113.42     12.15 o
   0   7  15       20.85       31.34      5.04 o
   1   7  15      117.66      124.69      8.40 o
   2   7  15       99.65      107.17      7.92 o
   3   7  15      202.13      186.56     11.76 o
   4   7  15       85.16       96.17      9.50 o
   5   7  15       43.17       38.63      7.90 o
   6   7  15       59.07       56.21     12.46 o
  -6   8  15       27.44       22.24      9.00 o
  -5   8  15      302.15      299.36     17.90 o
  -4   8  15       82.65       87.11     10.40 o
  -3   8  15      357.32      305.38     20.66 o
  -2   8  15       75.03       67.62      8.50 o
  -1   8  15       13.76        9.69      4.69 o
   0   8  15      181.29      184.29     13.47 o
   1   8  15        0.09        0.65      4.15 o
   2   8  15        0.22        0.40      4.21 o
   3   8  15       37.49       37.65      6.64 o
   4   8  15        1.13       -1.14      5.39 o
   5   8  15      147.19      169.55     19.04 o
  -4   9  15       86.73      100.42     11.86 o
  -3   9  15        9.40        7.18      6.32 o
  -2   9  15      166.67      198.90     13.73 o
  -1   9  15      171.84      195.03     13.88 o
   0   9  15        2.02        4.58      5.36 o
   1   9  15       23.86       31.24      6.42 o
   2   9  15       86.86       93.24      9.22 o
   3   9  15        0.21        5.46      6.66 o
  -1  10  15       44.58       50.59      9.79 o
   0  10  15       82.85      118.91     17.97 o
  -9   0  16      146.73      136.01     31.67 o
  -8   0  16        3.42       -1.24      6.94 o
  -7   0  16       86.39       69.55      9.72 o
  -6   0  16      150.42      167.24     13.48 o
  -5   0  16      411.94      407.30     14.63 o
  -4   0  16       16.52       20.19      4.16 o
  -3   0  16     1064.90     1100.13     22.83 o
  -2   0  16      765.61      712.24     14.39 o
  -1   0  16      634.41      567.12     10.73 o
   0   0  16      474.35      411.19     10.34 o
   1   0  16     1145.39     1192.68     27.45 o
   2   0  16        0.92        6.48      3.07 o
   3   0  16     2152.40     2187.42     50.86 o
   4   0  16     1066.85     1133.33     27.46 o
   5   0  16        2.18       -0.75      4.07 o
   6   0  16     1044.99     1081.22     29.82 o
   7   0  16      147.31      166.74     14.42 o
   8   0  16       52.53       36.03     10.40 o
  -9   1  16      500.71      537.59     87.04 o
  -8   1  16       52.34       47.44      7.47 o
  -7   1  16      621.48      661.67     17.13 o
  -6   1  16       29.49       26.14      4.67 o
  -5   1  16       44.13       37.89      4.56 o
  -4   1  16       23.72       19.10      3.48 o
  -3   1  16      153.37      146.12      7.31 o
  -2   1  16        4.26        2.14      1.57 o
  -1   1  16      738.26      768.77     10.61 o
   0   1  16       89.41       90.93      4.13 o
   1   1  16      654.29      597.11     10.06 o
   2   1  16      889.99      807.54     10.73 o
   3   1  16        0.01       -0.28      2.01 o
   4   1  16      351.08      348.50     11.12 o
   5   1  16      265.21      276.99     10.89 o
   6   1  16       76.62       76.65      7.50 o
   7   1  16      118.07      113.60     10.43 o
   8   1  16      111.86      116.65     10.74 o
  -9   2  16        8.90        8.41      8.69 o
  -8   2  16       87.34       84.15     10.12 o
  -7   2  16      964.85      997.42     23.20 o
  -6   2  16        0.18       -1.17      3.28 o
  -5   2  16     1893.35     1828.80     29.51 o
  -4   2  16      135.81      133.18      7.21 o
  -3   2  16      329.13      315.82     11.47 o
  -2   2  16      185.23      158.47      6.61 o
  -1   2  16        0.65       -0.06      1.69 o
   0   2  16      418.64      401.21      8.31 o
   1   2  16        2.66        4.06      1.67 o
   2   2  16      158.53      172.43      5.79 o
   3   2  16      265.41      267.07      7.70 o
   4   2  16       42.10       40.69      5.21 o
   5   2  16      332.80      304.18     12.83 o
   6   2  16       15.24       18.31      5.14 o
   7   2  16       10.72        7.67      5.24 o
   8   2  16        3.56        5.97      6.36 o
  -9   3  16      170.99      184.97     18.66 o
  -8   3  16       11.55        9.70      6.26 o
  -7   3  16      213.25      205.05     15.54 o
  -6   3  16       93.25      102.66      8.84 o
  -5   3  16      364.11      353.67     13.40 o
  -4   3  16      459.02      446.47     17.07 o
  -3   3  16     1592.33     1436.49     23.93 o
  -2   3  16      251.59      262.68      9.53 o
  -1   3  16     1266.63     1213.19     24.08 o
   0   3  16      188.75      196.66      7.10 o
   1   3  16     1128.05     1110.03     14.92 o
   2   3  16      485.04      462.27      9.59 o
   3   3  16       23.30       18.21      3.32 o
   4   3  16      121.95      132.72      8.07 o
   5   3  16      308.83      314.98     12.68 o
   6   3  16        1.30        0.43      4.21 o
   7   3  16      155.97      174.76     12.18 o
   8   3  16       32.30       26.02      8.66 o
  -9   4  16      219.88      259.42     21.08 o
  -8   4  16      159.28      181.78     19.93 o
  -7   4  16       44.81       32.82      6.27 o
  -6   4  16      257.81      252.97     14.99 o
  -5   4  16      306.69      298.90     11.87 o
  -4   4  16      221.30      209.65     12.87 o
  -3   4  16      208.76      197.90      9.08 o
  -2   4  16        1.62       -1.62      2.72 o
  -1   4  16      457.87      420.28     12.06 o
   0   4  16      208.59      181.55      7.80 o
   1   4  16     1791.54     1714.97     25.89 o
   2   4  16       50.26       31.44      3.67 o
   3   4  16     1093.29     1062.05     18.31 o
   4   4  16      795.86      772.29     17.91 o
   5   4  16       78.49       65.41      7.38 o
   6   4  16      217.91      239.81     12.59 o
   7   4  16       47.91       38.31      6.76 o
  -8   5  16        6.38        4.23      6.68 o
  -7   5  16      302.81      340.73     17.50 o
  -6   5  16      226.90      236.79     13.75 o
  -5   5  16      326.70      283.50     13.77 o
  -4   5  16      339.49      335.38     14.73 o
  -3   5  16      311.87      324.37     15.79 o
  -2   5  16      285.33      294.97     12.56 o
  -1   5  16     1427.30     1339.84     26.57 o
   0   5  16      107.50      110.19      7.70 o
   1   5  16       64.47       37.27      4.75 o
   2   5  16       47.60       34.42      4.54 o
   3   5  16      306.95      324.25     10.79 o
   4   5  16        9.05        6.90      3.72 o
   5   5  16      337.48      368.90     14.54 o
   6   5  16      134.89      166.49     12.71 o
   7   5  16       54.27       46.97      8.77 o
  -8   6  16      152.42      168.00     20.66 o
  -7   6  16       39.02       24.06      8.23 o
  -6   6  16       36.72       42.34      8.44 o
  -5   6  16      326.19      348.34     17.01 o
  -4   6  16      203.57      229.23     17.34 o
  -3   6  16      668.72      655.23     20.71 o
  -2   6  16      463.33      479.03     18.03 o
  -1   6  16       67.53       72.46      7.26 o
   0   6  16      214.31      231.32     10.39 o
   1   6  16      702.66      686.49     16.79 o
   2   6  16      348.01      365.02     12.49 o
   3   6  16      640.94      623.86     17.63 o
   4   6  16      101.31       76.86     10.23 o
   5   6  16        9.42       11.24      5.28 o
   6   6  16       83.92       83.71      9.02 o
  -7   7  16        3.44        9.16      8.33 o
  -6   7  16       49.11       36.61     10.09 o
  -5   7  16       41.61       49.33      8.52 o
  -4   7  16        0.51        2.10      5.08 o
  -3   7  16        0.03        2.64      4.48 o
  -2   7  16       21.48        8.77      4.77 o
  -1   7  16      283.04      286.53     17.51 o
   0   7  16       22.47       13.69      4.69 o
   1   7  16      135.57      114.40      8.45 o
   2   7  16      149.96      138.33      8.59 o
   3   7  16       22.90       13.81      5.01 o
   4   7  16      373.81      382.91     20.77 o
   5   7  16      143.62      146.65     12.58 o
   6   7  16      160.98      150.63     33.11 o
  -6   8  16        1.43       -3.43      7.25 o
  -5   8  16        6.95        1.31      5.87 o
  -4   8  16        7.47       13.20      6.29 o
  -3   8  16       88.84       87.78     10.77 o
  -2   8  16       45.42       43.03      8.99 o
  -1   8  16       77.56       77.97      8.30 o
   0   8  16       53.80       42.67      6.70 o
   1   8  16        2.24        2.42      4.33 o
   2   8  16        3.42        2.46      4.32 o
   3   8  16        6.19       13.90      5.76 o
   4   8  16        0.88        1.60      6.12 o
  -4   9  16      215.45      200.56     17.27 o
  -3   9  16        6.55        4.32      6.55 o
  -2   9  16       26.85       17.32      6.79 o
  -1   9  16       17.92       12.11      5.94 o
   0   9  16      149.06      148.32     14.04 o
   1   9  16       70.53       50.40      8.22 o
   2   9  16       25.18       19.36      6.68 o
   3   9  16        5.59        0.45      6.55 o
  -9   1  17       83.52      112.08     20.49 o
  -8   1  17       77.06       87.82     10.17 o
  -7   1  17       33.57       32.24      5.83 o
  -6   1  17        0.95       -1.59      3.00 o
  -5   1  17       22.24       17.51      3.85 o
  -4   1  17      209.16      205.10     11.34 o
  -3   1  17       19.20       16.16      2.85 o
  -2   1  17       49.69       51.98      3.17 o
  -1   1  17       19.62       17.59      2.00 o
   0   1  17      187.47      203.17      5.95 o
   1   1  17       54.35       61.21      3.89 o
   2   1  17      784.23      758.93     10.50 o
   3   1  17      291.88      312.82      8.09 o
   4   1  17      336.44      325.45     11.78 o
   5   1  17      108.88      108.63      7.79 o
   6   1  17        0.38       -2.75      4.34 o
   7   1  17       91.76       90.47     10.23 o
   8   1  17        0.36        3.46      5.99 o
  -9   2  17        0.35        2.30      8.51 o
  -8   2  17       15.91       13.69      5.41 o
  -7   2  17       63.78       68.12      8.95 o
  -6   2  17       19.63       18.36      4.48 o
  -5   2  17      131.66      130.48      8.16 o
  -4   2  17        0.53       -0.28      2.78 o
  -3   2  17      386.87      377.66     12.53 o
  -2   2  17      609.79      588.68     12.77 o
  -1   2  17       99.58       93.57      4.61 o
   0   2  17     2094.44     2010.26     22.23 o
   1   2  17       33.22       25.50      2.55 o
   2   2  17      455.63      448.01      9.22 o
   3   2  17       34.20       42.36      3.81 o
   4   2  17       49.48       33.17      4.68 o
   5   2  17      128.27      139.55      9.31 o
   6   2  17        0.37        3.64      4.28 o
   7   2  17        0.00       -4.82      4.82 o
   8   2  17        9.37        0.80      7.43 o
  -9   3  17        0.43       -2.94      7.77 o
  -8   3  17        0.19        0.55      5.12 o
  -7   3  17       71.46       59.08      7.36 o
  -6   3  17      138.59      127.06      9.49 o
  -5   3  17        9.08       11.38      3.92 o
  -4   3  17      533.36      537.09     17.84 o
  -3   3  17     1147.05     1028.60     19.49 o
  -2   3  17      893.63      884.96     17.38 o
  -1   3  17     2517.07     2406.25     32.22 o
   0   3  17      670.16      601.23     12.52 o
   1   3  17       32.37       28.01      3.22 o
   2   3  17       67.93       68.51      4.34 o
   3   3  17      403.54      418.33     16.75 o
   4   3  17        0.83       -0.41      3.02 o
   5   3  17       70.77       53.44      6.22 o
   6   3  17        7.84       11.12      4.92 o
   7   3  17        2.69        2.55      5.32 o
   8   3  17        0.01       -0.86      8.76 o
  -9   4  17        4.41        9.11     11.55 o
  -8   4  17       37.05       37.58     10.27 o
  -7   4  17       24.73       22.66      6.95 o
  -6   4  17      370.00      372.90     15.30 o
  -5   4  17     1001.64     1019.89     23.26 o
  -4   4  17       60.92       43.17      5.56 o
  -3   4  17      945.02      868.55     20.10 o
  -2   4  17        0.36        0.09      2.82 o
  -1   4  17      394.98      396.48     13.44 o
   0   4  17       29.38       22.99      3.65 o
   1   4  17     1442.66     1393.55     28.64 o
   2   4  17       15.86       18.13      3.41 o
   3   4  17      284.34      264.91      9.23 o
   4   4  17       16.36       17.32      4.16 o
   5   4  17       25.73       13.19      4.62 o
   6   4  17        0.65        2.35      4.71 o
   7   4  17       16.32       14.67      6.03 o
  -8   5  17       98.62       94.84     16.14 o
  -7   5  17      122.50      102.88      9.96 o
  -6   5  17        0.00        5.25      5.26 o
  -5   5  17      259.94      280.02     13.68 o
  -4   5  17       32.87       26.81      5.33 o
  -3   5  17        0.38       -3.17      3.17 o
  -2   5  17       27.59       22.79      4.90 o
  -1   5  17      465.42      468.81     16.90 o
   0   5  17      534.68      487.73     14.98 o
   1   5  17       20.01       19.40      3.97 o
   2   5  17      556.85      504.19     13.70 o
   3   5  17      100.52       72.17      6.93 o
   4   5  17       51.74       45.18      5.97 o
   5   5  17       30.44       18.98      5.17 o
   6   5  17        0.90       -3.59      4.79 o
   7   5  17       28.05       16.01      7.70 o
  -7   6  17       46.06       37.24     10.29 o
  -6   6  17       72.11       72.33     10.40 o
  -5   6  17       36.43       31.70      6.45 o
  -4   6  17       46.52       43.67      8.32 o
  -3   6  17       14.78       14.26      4.80 o
  -2   6  17      104.69       87.66     11.46 o
  -1   6  17        3.72       -0.80      3.32 o
   0   6  17      106.94       87.40      6.90 o
   1   6  17      223.16      201.14     13.38 o
   2   6  17       10.53       13.12      3.70 o
   3   6  17       93.20       79.93      7.35 o
   4   6  17      147.62      136.65     10.93 o
   5   6  17        3.96        5.54      5.38 o
   6   6  17      152.24      176.60     13.77 o
  -7   7  17        0.06        9.63      9.70 o
  -6   7  17       33.09       32.27      8.71 o
  -5   7  17        4.31        3.78      5.24 o
  -4   7  17       17.52        3.08      5.27 o
  -3   7  17       50.77       55.08      7.50 o
  -2   7  17       12.12        5.67      4.76 o
  -1   7  17       60.83       46.02      7.51 o
   0   7  17      152.53      156.60     10.37 o
   1   7  17        0.43        1.45      3.57 o
   2   7  17       20.48       13.42      4.40 o
   3   7  17       79.29       72.56      7.77 o
   4   7  17      234.70      229.70     25.98 o
   5   7  17      208.27      195.96     15.58 o
  -5   8  17       69.47       85.23     10.97 o
  -4   8  17       25.80       19.19      7.01 o
  -3   8  17       41.81       42.31      8.77 o
  -2   8  17       42.83       50.43      8.85 o
  -1   8  17        1.53        4.66      4.72 o
   0   8  17       87.21       78.67      8.43 o
   1   8  17       93.53      113.48      9.61 o
   2   8  17      104.34      111.14      8.89 o
   3   8  17       43.46       35.34      6.87 o
   4   8  17       11.97       15.03      7.48 o
  -4   9  17        2.60       -1.36      7.61 o
  -3   9  17      181.80      211.81     30.57 o
  -2   9  17       68.53       68.67     11.36 o
  -1   9  17      172.89      220.01     13.60 o
   0   9  17      127.00      193.11     17.84 o
   1   9  17       16.16       15.85      6.34 o
   2   9  17       14.85       21.20      6.97 o
  -9   0  18       14.90       23.59     18.39 o
  -8   0  18       51.34       40.49     11.28 o
  -7   0  18      341.73      341.97     30.82 o
  -6   0  18        2.60       -0.48      4.39 o
  -5   0  18      833.09      813.22     24.52 o
  -4   0  18      675.78      679.62     18.09 o
  -3   0  18        5.66       12.54      3.85 o
  -2   0  18      875.04      802.84     16.20 o
  -1   0  18     1430.96     1360.11     19.98 o
   0   0  18       34.38       55.53      3.67 o
   1   0  18     1659.64     1591.02     52.80 o
   2   0  18     1128.68     1115.47     20.99 o
   3   0  18     1695.47     1663.04     53.26 o
   4   0  18      700.47      727.36     24.26 o
   5   0  18      891.96      920.02     39.89 o
   6   0  18       70.22       80.85     10.14 o
   7   0  18       50.77       16.39     10.33 o
   8   0  18      220.82      245.91     31.10 o
  -9   1  18       73.20       75.21     16.87 o
  -8   1  18       11.84       10.67      5.87 o
  -7   1  18       32.32       34.34      6.44 o
  -6   1  18      130.89      135.25      8.53 o
  -5   1  18      399.31      378.37     12.54 o
  -4   1  18      103.62       92.54      6.23 o
  -3   1  18      923.64      879.28     16.65 o
  -2   1  18       79.74       86.33      4.96 o
  -1   1  18      364.19      370.27      7.18 o
   0   1  18      406.54      405.97      9.21 o
   1   1  18      483.46      462.19      9.45 o
   2   1  18       11.03       10.57      1.93 o
   3   1  18       48.25       49.41      4.43 o
   4   1  18      894.39      909.08     19.10 o
   5   1  18      347.40      369.03     15.27 o
   6   1  18      593.91      631.53     24.28 o
   7   1  18       77.10       59.98     11.15 o
   8   1  18       14.16       11.02      8.92 o
  -9   2  18       86.59       69.24     16.75 o
  -8   2  18        0.39        1.12      4.79 o
  -7   2  18      194.81      182.06     10.18 o
  -6   2  18       92.92       88.46     10.37 o
  -5   2  18       14.81        7.40      3.18 o
  -4   2  18      151.60      155.32      8.84 o
  -3   2  18       77.45       68.89      7.05 o
  -2   2  18      178.04      179.09      7.41 o
  -1   2  18        0.97       -0.34      1.83 o
   0   2  18     1608.67     1531.79     22.69 o
   1   2  18        1.45        0.19      1.83 o
   2   2  18     1107.60     1097.20     16.39 o
   3   2  18       89.56       99.35      7.17 o
   4   2  18      250.98      236.84     12.13 o
   5   2  18      147.58      146.22     10.15 o
   6   2  18        2.82        4.00      4.68 o
   7   2  18      487.19      546.35     20.01 o
   8   2  18      175.22      159.78     21.26 o
  -9   3  18        1.57        5.25      8.89 o
  -8   3  18       73.17       66.27      7.89 o
  -7   3  18      167.24      185.76     12.57 o
  -6   3  18       67.12       62.06      7.05 o
  -5   3  18      276.61      282.30     12.63 o
  -4   3  18     1259.81     1197.54     34.29 o
  -3   3  18      155.04      153.01      8.10 o
  -2   3  18     4825.59     4830.83     64.07 o
  -1   3  18        6.95        6.72      3.16 o
   0   3  18      967.74      973.47     16.49 o
   1   3  18      636.53      622.33     12.07 o
   2   3  18        5.01        1.68      2.16 o
   3   3  18     1353.36     1330.19     26.53 o
   4   3  18        0.00        1.94      3.49 o
   5   3  18      347.64      341.90     15.08 o
   6   3  18      145.88      131.40     10.03 o
   7   3  18       14.12       12.26      5.74 o
  -8   4  18        4.09        2.82      5.96 o
  -7   4  18      234.07      254.35     14.21 o
  -6   4  18      520.10      550.36     22.09 o
  -5   4  18      305.36      297.59     13.43 o
  -4   4  18     1704.86     1730.31     29.34 o
  -3   4  18        0.82        2.35      3.51 o
  -2   4  18      500.02      446.73     14.60 o
  -1   4  18      475.44      492.08     14.92 o
   0   4  18       22.61       16.62      3.88 o
   1   4  18      400.86      358.00     10.53 o
   2   4  18       17.48       15.24      3.38 o
   3   4  18        1.91        2.19      2.91 o
   4   4  18        3.25        2.00      3.57 o
   5   4  18      119.25      132.89     11.17 o
   6   4  18        3.95       -1.17      4.66 o
   7   4  18       38.73       35.59      8.75 o
  -8   5  18      240.42      286.61     20.08 o
  -7   5  18      354.83      381.10     19.23 o
  -6   5  18      370.86      398.37     18.52 o
  -5   5  18        0.07        3.42      4.59 o
  -4   5  18      131.19      111.01     10.65 o
  -3   5  18      282.72      290.08     13.20 o
  -2   5  18       28.66       17.63      5.63 o
  -1   5  18       49.13       31.36      5.65 o
   0   5  18        0.41        2.05      3.10 o
   1   5  18       24.37       22.40      4.11 o
   2   5  18        2.15       -0.25      3.25 o
   3   5  18       42.40       29.26      5.12 o
   4   5  18        0.30        2.23      4.25 o
   5   5  18        5.04        2.75      4.72 o
   6   5  18        6.51        7.80      5.49 o
  -7   6  18       26.92       42.09     10.97 o
  -6   6  18       40.01       41.49      8.41 o
  -5   6  18       71.22       84.32     10.83 o
  -4   6  18       33.63       42.59      7.38 o
  -3   6  18        5.34        1.93      4.29 o
  -2   6  18        0.32       -2.89      3.78 o
  -1   6  18      476.47      502.68     20.68 o
   0   6  18       14.85        9.77      5.08 o
   1   6  18      257.21      269.32     11.18 o
   2   6  18        8.16        3.32      3.69 o
   3   6  18        9.62        1.26      3.88 o
   4   6  18      243.49      294.82     15.95 o
   5   6  18       29.66       23.57      7.36 o
   6   6  18       57.60       37.86     10.04 o
  -6   7  18        8.80       11.35      7.43 o
  -5   7  18      278.48      311.77     17.80 o
  -4   7  18       12.90        7.23      5.77 o
  -3   7  18      503.86      528.88     19.83 o
  -2   7  18       47.57       30.94      7.18 o
  -1   7  18       44.93       41.36      6.77 o
   0   7  18      367.82      357.55     22.23 o
   1   7  18      135.04      132.55      9.12 o
   2   7  18      171.54      179.42     11.45 o
   3   7  18      213.99      219.88     12.53 o
   4   7  18        7.71        7.17      6.00 o
   5   7  18       59.71       66.03     10.41 o
  -5   8  18       34.85       13.79      7.50 o
  -4   8  18        1.15       -3.24      5.53 o
  -3   8  18       32.79       20.87      6.80 o
  -2   8  18       53.79       38.36     10.35 o
  -1   8  18      256.98      265.61     14.26 o
   0   8  18       11.54        7.33      4.91 o
   1   8  18      198.94      226.00     13.41 o
   2   8  18      252.31      266.11     13.45 o
   3   8  18        0.01       -1.67      4.94 o
   4   8  18       70.41       87.60     13.97 o
  -3   9  18       48.55       47.67     10.30 o
  -2   9  18        7.71        2.45      6.09 o
  -1   9  18       89.93       81.31      9.36 o
   0   9  18       12.45        3.59      5.71 o
   1   9  18       32.23       24.95      7.45 o
   2   9  18        3.44       12.61      7.02 o
  -9   1  19        9.20        2.76      9.96 o
  -8   1  19        7.99        7.36      5.63 o
  -7   1  19       40.22       34.23      6.15 o
  -6   1  19       93.74      101.26      8.45 o
  -5   1  19       34.32       39.96      7.02 o
  -4   1  19      207.94      188.66      9.46 o
  -3   1  19       98.01      111.22      7.29 o
  -2   1  19        0.43        2.28      2.29 o
  -1   1  19        0.02        2.23      1.78 o
   0   1  19      289.34      276.77      7.52 o
   1   1  19      427.84      409.07      8.15 o
   2   1  19       51.75       41.49      3.36 o
   3   1  19     1206.98     1206.38     19.18 o
   4   1  19        1.96        2.09      3.61 o
   5   1  19      193.46      172.73     10.80 o
   6   1  19       91.94       90.40      9.20 o
   7   1  19       12.56       13.14      6.16 o
   8   1  19      155.44      174.62     21.35 o
  -9   2  19       36.56       34.47     13.56 o
  -8   2  19       48.42       29.04      6.25 o
  -7   2  19        2.08       -0.99      3.75 o
  -6   2  19      361.34      355.81     13.45 o
  -5   2  19        0.15        1.28      3.19 o
  -4   2  19        9.74       11.13      3.77 o
  -3   2  19        5.85        3.02      2.92 o
  -2   2  19      302.36      303.66     10.70 o
  -1   2  19     1013.86     1006.17     16.36 o
   0   2  19      188.65      179.79      6.59 o
   1   2  19     1209.09     1175.71     15.86 o
   2   2  19      877.97      888.85     15.89 o
   3   2  19       15.22       10.92      4.22 o
   4   2  19       42.57       30.34      6.09 o
   5   2  19       43.65       38.20      5.75 o
   6   2  19        0.17       -1.76      4.38 o
   7   2  19      123.95      130.33     11.21 o
  -9   3  19        7.39       15.76     10.25 o
  -8   3  19        6.68       -0.84      4.92 o
  -7   3  19        4.46        4.21      4.52 o
  -6   3  19       24.91       17.13      5.88 o
  -5   3  19       79.67       81.15      7.71 o
  -4   3  19       60.08       61.41      6.70 o
  -3   3  19      285.31      279.58     10.64 o
  -2   3  19      152.71      160.04      9.14 o
  -1   3  19      131.57      116.78      7.90 o
   0   3  19      743.77      720.46     16.41 o
   1   3  19       40.22       43.54      4.75 o
   2   3  19      304.09      315.16      8.99 o
   3   3  19        0.05        3.91      3.04 o
   4   3  19        7.08       11.04      3.99 o
   5   3  19      131.70      133.93      9.37 o
   6   3  19       16.59       10.62      5.35 o
   7   3  19        3.21        5.49      5.78 o
  -8   4  19       16.98        9.61      6.43 o
  -7   4  19       43.49       25.74      6.27 o
  -6   4  19      200.87      197.41     12.05 o
  -5   4  19        1.48        4.00      3.79 o
  -4   4  19     1235.11     1207.54     35.17 o
  -3   4  19       12.43       10.62      4.68 o
  -2   4  19      682.14      644.18     17.20 o
  -1   4  19       34.28       42.86      5.76 o
   0   4  19      413.08      413.96     13.95 o
   1   4  19       48.25       44.70      4.63 o
   2   4  19      203.92      206.48      9.62 o
   3   4  19      121.20      124.53      7.34 o
   4   4  19       26.51       21.35      4.81 o
   5   4  19      126.48      126.23      9.43 o
   6   4  19       26.26       14.80      5.79 o
   7   4  19        5.16       -5.99      6.86 o
  -8   5  19       74.10       38.74     10.81 o
  -7   5  19       20.03       31.43      7.84 o
  -6   5  19      410.10      390.67     18.52 o
  -5   5  19       20.79       12.48      5.35 o
  -4   5  19       65.95       63.81      7.42 o
  -3   5  19      109.54       88.39      8.06 o
  -2   5  19       92.00       86.61     13.61 o
  -1   5  19       75.07       56.20      6.36 o
   0   5  19       33.25       27.87      5.10 o
   1   5  19        5.11        6.11      3.35 o
   2   5  19       67.51       53.77      7.77 o
   3   5  19        0.02        0.03      3.61 o
   4   5  19       40.09       31.52      6.76 o
   5   5  19        0.38        1.67      4.38 o
   6   5  19        0.06        0.09      5.05 o
  -7   6  19      276.51      305.48     24.20 o
  -6   6  19      128.47      165.10     15.04 o
  -5   6  19      201.78      199.95     15.65 o
  -4   6  19       25.85       24.72      6.39 o
  -3   6  19       11.15       12.49      5.14 o
  -2   6  19      146.67      143.36     10.74 o
  -1   6  19       85.98       89.48      8.60 o
   0   6  19       62.92       42.41      6.05 o
   1   6  19      192.61      215.07     10.40 o
   2   6  19       32.97       40.00      5.51 o
   3   6  19       33.80       33.54      6.01 o
   4   6  19        0.06        2.96      5.23 o
   5   6  19        1.47       -0.22      5.60 o
   6   6  19        7.37        3.77     12.31 o
  -6   7  19       59.72       58.59     21.05 o
  -5   7  19       31.27       32.28      8.89 o
  -4   7  19       94.81      102.35     11.10 o
  -3   7  19       27.41       24.42      6.50 o
  -2   7  19      126.02      154.88     13.29 o
  -1   7  19       20.44       16.67      5.48 o
   0   7  19       61.36       54.56      7.00 o
   1   7  19       38.37       36.09      6.09 o
   2   7  19       30.94       20.97      5.23 o
   3   7  19      139.92      134.26     10.11 o
   4   7  19       27.04       46.43      8.74 o
   5   7  19        0.07       -4.82      7.13 o
  -5   8  19        0.00        2.61      8.43 o
  -4   8  19       70.01       90.00     11.26 o
  -3   8  19       68.36       65.75     11.31 o
  -2   8  19      263.35      297.55     16.35 o
  -1   8  19        0.26        1.83      4.89 o
   0   8  19       41.69       28.66      6.59 o
   1   8  19        9.61        5.80      5.10 o
   2   8  19        3.52        6.77      5.37 o
   3   8  19       65.05       53.71      8.38 o
  -3   9  19       20.55        5.92     13.02 o
  -2   9  19       26.39       20.48      7.00 o
  -1   9  19       25.33       11.19      6.31 o
   0   9  19       93.95      110.72     11.26 o
   1   9  19        5.47        4.23      6.39 o
  -9   0  20       15.17       11.75     14.77 o
  -8   0  20      147.33      145.17     26.57 o
  -7   0  20       89.40      105.88     14.07 o
  -6   0  20      508.96      489.38     49.62 o
  -5   0  20        1.14        1.14      4.28 o
  -4   0  20      344.47      316.55     15.43 o
  -3   0  20      533.45      573.71     18.69 o
  -2   0  20      220.61      250.30     10.47 o
  -1   0  20        2.24        1.19      2.24 o
   0   0  20     1954.75     1835.76     28.99 o
   1   0  20      258.18      264.52     10.05 o
   2   0  20       18.50       22.74      6.24 o
   3   0  20       43.99       45.47      7.63 o
   4   0  20     1607.88     1738.19     42.70 o
   5   0  20        1.18        9.73      6.91 o
   6   0  20      931.46     1163.43     54.64 o
   7   0  20      281.10      343.64     34.97 o
  -9   1  20        4.22        0.20      8.97 o
  -8   1  20        9.97       13.19      6.33 o
  -7   1  20        6.73        6.57      5.01 o
  -6   1  20        3.22        0.33      3.77 o
  -5   1  20      100.03      100.31      7.95 o
  -4   1  20      393.98      378.26     17.60 o
  -3   1  20        8.26       15.69      3.51 o
  -2   1  20     1491.26     1463.15     21.74 o
  -1   1  20       43.48       45.20      3.79 o
   0   1  20        3.70        8.71      2.09 o
   1   1  20       68.85       73.06      4.14 o
   2   1  20     1452.77     1448.03     17.73 o
   3   1  20      315.32      325.85     10.77 o
   4   1  20      298.77      313.36     12.67 o
   5   1  20      387.61      411.44     17.66 o
   6   1  20       31.68       27.78      6.17 o
   7   1  20       19.41       18.80      6.50 o
  -9   2  20        0.28       -1.66      9.40 o
  -8   2  20       48.76       45.30      7.26 o
  -7   2  20        2.24        3.27      4.41 o
  -6   2  20       58.81       62.12      6.91 o
  -5   2  20       35.42       24.57      4.54 o
  -4   2  20       19.88       25.42      5.01 o
  -3   2  20        0.20        2.87      3.42 o
  -2   2  20      358.05      312.81     10.63 o
  -1   2  20      578.49      617.10     17.55 o
   0   2  20     1133.29     1097.41     17.92 o
   1   2  20      576.24      640.45     11.20 o
   2   2  20      250.13      266.43      8.10 o
   3   2  20       11.45       10.09      3.58 o
   4   2  20        2.64        5.52      3.68 o
   5   2  20      106.19      100.94      9.24 o
   6   2  20       94.77       99.84      9.92 o
   7   2  20       89.68       95.46     10.19 o
  -8   3  20       49.00       37.25      7.77 o
  -7   3  20        2.03        5.06      5.03 o
  -6   3  20       60.59       79.47      8.30 o
  -5   3  20       28.33       21.34      6.26 o
  -4   3  20      548.16      539.69     18.92 o
  -3   3  20      736.78      761.61     18.51 o
  -2   3  20        8.88        7.30      3.57 o
  -1   3  20       96.23       94.60      6.99 o
   0   3  20      396.65      385.85     11.08 o
   1   3  20       53.78       55.05      5.78 o
   2   3  20      394.50      382.92     10.57 o
   3   3  20       30.91       20.18      4.04 o
   4   3  20      388.25      382.40     20.96 o
   5   3  20       48.77       43.33      6.37 o
   6   3  20      117.23      138.20     10.60 o
   7   3  20       75.48       56.59     10.31 o
  -8   4  20       67.23       64.16      9.27 o
  -7   4  20       36.59       20.30      7.55 o
  -6   4  20      238.03      250.16     13.75 o
  -5   4  20       19.68       13.67      5.33 o
  -4   4  20        8.63        4.16      4.17 o
  -3   4  20       13.28       16.27      4.48 o
  -2   4  20      834.47      788.16     19.67 o
  -1   4  20      211.66      219.22     11.43 o
   0   4  20      744.13      703.61     16.23 o
   1   4  20       10.41       17.04      3.63 o
   2   4  20        9.78        8.22      3.44 o
   3   4  20       51.10       64.14      5.84 o
   4   4  20        0.26       -3.60      3.78 o
   5   4  20        0.81        0.34      4.56 o
   6   4  20        0.02        1.19      4.92 o
  -7   5  20       71.39       94.08     11.35 o
  -6   5  20      177.12      168.70     13.17 o
  -5   5  20       64.00       68.68      8.87 o
  -4   5  20      593.16      570.97     20.96 o
  -3   5  20        0.15        5.40      3.97 o
  -2   5  20      671.04      615.82     27.42 o
  -1   5  20       42.62       30.95      5.13 o
   0   5  20       19.49       17.31      4.54 o
   1   5  20      178.35      179.57      9.29 o
   2   5  20       66.12       69.69      6.44 o
   3   5  20      118.96      111.72      8.80 o
   4   5  20       17.09        9.95      5.37 o
   5   5  20        0.93        0.72      5.07 o
   6   5  20       22.57       22.86      8.87 o
  -7   6  20        7.78       10.30      8.78 o
  -6   6  20       21.94        8.25      7.08 o
  -5   6  20       25.69       30.13      7.84 o
  -4   6  20        3.61       -1.35      4.76 o
  -3   6  20      159.34      176.10     12.80 o
  -2   6  20       10.41        9.85      4.94 o
  -1   6  20        8.96        2.33      4.34 o
   0   6  20      118.58      147.56     10.19 o
   1   6  20       78.16       76.62      7.19 o
   2   6  20      216.62      226.59     11.02 o
   3   6  20       88.63       94.10      8.49 o
   4   6  20        1.87        3.22      5.16 o
   5   6  20       58.26       57.59      9.85 o
  -6   7  20       36.11       50.52     11.28 o
  -5   7  20      211.42      246.11     18.42 o
  -4   7  20       12.88        8.84      6.05 o
  -3   7  20        0.02       -4.27      4.27 o
  -2   7  20       35.16       33.76      6.95 o
  -1   7  20      101.51      111.94     12.81 o
   0   7  20       39.01       38.92      6.36 o
   1   7  20       42.51       40.40      6.11 o
   2   7  20       11.61       12.59      4.92 o
   3   7  20        0.32        2.94      4.88 o
   4   7  20       21.55        6.91      6.93 o
  -4   8  20       96.56      104.90     11.30 o
  -3   8  20      359.91      361.22     18.34 o
  -2   8  20       46.95       59.52      8.67 o
  -1   8  20      113.55      129.71     10.63 o
   0   8  20        0.40        3.53      5.19 o
   1   8  20       30.64       37.34      7.18 o
   2   8  20       21.28       21.58      6.67 o
   3   8  20      212.75      230.42     14.65 o
  -2   9  20        2.44       -2.61      8.70 o
  -1   9  20      502.82      593.83     24.95 o
   0   9  20       59.43       99.30     16.97 o
  -9   1  21        6.64       16.60     12.85 o
  -8   1  21       93.97       94.91     11.71 o
  -7   1  21      109.63      120.55     13.56 o
  -6   1  21       10.94        3.29      4.01 o
  -5   1  21       88.84       87.54      7.46 o
  -4   1  21        0.44        2.29      2.91 o
  -3   1  21       50.27       67.42     10.46 o
  -2   1  21       24.05       21.53      3.74 o
  -1   1  21        0.80        1.66      2.51 o
   0   1  21      293.73      301.53      7.93 o
   1   1  21      577.94      605.71     10.82 o
   2   1  21      216.15      227.24      6.80 o
   3   1  21      243.37      265.15     10.11 o
   4   1  21       46.35       57.30      6.60 o
   5   1  21        0.18       -0.84      4.61 o
   6   1  21      116.32      120.23     10.94 o
   7   1  21        0.01        4.84      9.19 o
  -8   2  21       17.85       17.96      6.56 o
  -7   2  21       40.06       53.39      7.00 o
  -6   2  21        3.23        4.84      3.94 o
  -5   2  21       86.14      100.13      7.83 o
  -4   2  21        3.97        6.69      3.96 o
  -3   2  21        1.46        6.13      4.14 o
  -2   2  21      160.01      155.86      8.11 o
  -1   2  21       35.20       49.07      4.71 o
   0   2  21      152.67      161.62      7.15 o
   1   2  21        1.62        0.51      2.24 o
   2   2  21      213.19      220.59      6.83 o
   3   2  21       29.87       23.54      4.56 o
   4   2  21      120.51      115.02      8.73 o
   5   2  21       96.03      101.53     10.26 o
   6   2  21       12.59        5.66      5.26 o
   7   2  21       70.41       68.17     11.48 o
  -8   3  21        3.91       -5.34      5.34 o
  -7   3  21        4.11       12.43      5.85 o
  -6   3  21        0.22       -1.93      4.15 o
  -5   3  21        2.15        0.82      3.62 o
  -4   3  21        0.01        3.40      3.52 o
  -3   3  21       12.03        3.00      3.93 o
  -2   3  21      137.49      134.37     10.55 o
  -1   3  21       31.94       27.56      4.64 o
   0   3  21       46.95       42.46      5.53 o
   1   3  21      164.23      175.70     10.27 o
   2   3  21       60.87       51.41      4.75 o
   3   3  21       61.80       58.69      6.14 o
   4   3  21       50.99       40.01      8.21 o
   5   3  21        8.81        0.81      4.24 o
   6   3  21       13.06        7.74      5.37 o
   7   3  21       10.91        8.56      8.45 o
  -8   4  21       13.89        5.86      6.64 o
  -7   4  21        0.29        2.28      5.18 o
  -6   4  21       17.04        9.66      5.66 o
  -5   4  21       65.90       55.77     11.49 o
  -4   4  21       28.02       25.69      5.95 o
  -3   4  21       52.62       56.84      6.70 o
  -2   4  21       75.68       71.68      7.10 o
  -1   4  21       76.74       55.12      6.50 o
   0   4  21       22.89       14.66      3.99 o
   1   4  21       46.12       37.74      4.64 o
   2   4  21      175.69      182.07     13.65 o
   3   4  21       36.52       34.65      5.48 o
   4   4  21       19.10        8.41      4.91 o
   5   4  21      109.08      104.45     11.86 o
   6   4  21        0.09       10.88      5.76 o
  -7   5  21       36.82       33.41      8.16 o
  -6   5  21       19.90       17.76      6.62 o
  -5   5  21       71.56       66.99      9.19 o
  -4   5  21        2.70        4.61      4.42 o
  -3   5  21        4.86        6.32      4.20 o
  -2   5  21        2.98        4.85      4.26 o
  -1   5  21        5.04       -0.03      3.53 o
   0   5  21       11.10        9.67      4.06 o
   1   5  21       12.46        6.50      3.92 o
   2   5  21       35.17       33.25      5.10 o
   3   5  21       63.16       53.26      6.64 o
   4   5  21      120.55      107.22     10.68 o
   5   5  21       43.67       46.50      7.94 o
   6   5  21        2.75       -3.68      9.30 o
  -6   6  21        3.87        8.70      6.84 o
  -5   6  21        4.25       12.18      6.63 o
  -4   6  21       64.49       48.72      9.04 o
  -3   6  21       28.17       16.59      5.99 o
  -2   6  21       24.73       26.39      6.04 o
  -1   6  21        0.04        2.20      4.01 o
   0   6  21        9.99        2.49      4.35 o
   1   6  21       24.34       14.00      4.74 o
   2   6  21       73.34       52.32      6.23 o
   3   6  21       19.05       16.62      5.28 o
   4   6  21        0.00        0.07      5.53 o
   5   6  21        1.44        4.06      6.53 o
  -5   7  21       24.34       26.77      8.74 o
  -4   7  21       24.40       15.39      7.30 o
  -3   7  21        0.45        2.59      5.17 o
  -2   7  21       56.33       49.11      7.73 o
  -1   7  21        2.81        4.47      4.95 o
   0   7  21       73.69       67.60      8.06 o
   1   7  21        5.48        5.16      4.55 o
   2   7  21       23.53       24.57      6.93 o
   3   7  21        1.28        1.72      5.03 o
   4   7  21      151.12      193.50     20.52 o
  -4   8  21       28.10       20.81      8.80 o
  -3   8  21       33.14       30.32      7.70 o
  -2   8  21        8.32        4.89      6.06 o
  -1   8  21       34.16       31.85      6.93 o
   0   8  21        8.73       11.37      5.87 o
   1   8  21       41.69       55.33      8.21 o
   2   8  21      111.17      125.39     11.99 o
  -8   0  22      271.43      279.00     33.64 o
  -7   0  22        0.71       -4.09      6.70 o
  -6   0  22       18.13       12.43      7.65 o
  -5   0  22       15.23       10.10      6.36 o
  -4   0  22     1362.21     1223.56     42.41 o
  -3   0  22      400.76      312.58     18.51 o
  -2   0  22     1730.30     1576.60     35.04 o
  -1   0  22      930.27      882.03     18.58 o
   0   0  22       65.07       88.61      6.41 o
   1   0  22      630.16      586.09     14.10 o
   2   0  22     1237.74     1173.40     21.87 o
   3   0  22      169.78      168.95     10.76 o
   4   0  22      986.70     1067.52     44.22 o
   5   0  22       11.02       17.20      8.91 o
   6   0  22       10.81       14.95     13.00 o
   7   0  22        4.24       17.32     20.34 o
  -8   1  22       75.19       79.47     10.22 o
  -7   1  22        1.66       11.63      5.78 o
  -6   1  22      732.72      726.90     21.95 o
  -5   1  22        7.53        5.41      3.75 o
  -4   1  22      760.43      760.19     18.50 o
  -3   1  22        5.51        2.58      3.08 o
  -2   1  22        0.04       -1.47      2.42 o
  -1   1  22       75.07      122.54      6.70 o
   0   1  22      888.97      832.17     13.69 o
   1   1  22      150.26      175.66      5.84 o
   2   1  22      523.08      524.21     10.59 o
   3   1  22       53.51       45.07      5.14 o
   4   1  22        5.04        0.26      4.09 o
   5   1  22       74.05       77.25      8.16 o
   6   1  22       86.75       79.75      9.65 o
   7   1  22       18.08        4.08     13.03 o
  -8   2  22      112.21      120.62     11.88 o
  -7   2  22        0.57        0.32      4.59 o
  -6   2  22       60.28       49.67      6.54 o
  -5   2  22        0.18        1.39      3.51 o
  -4   2  22        1.85       -1.29      3.38 o
  -3   2  22      506.33      520.28     16.67 o
  -2   2  22      237.10      223.50     11.83 o
  -1   2  22     1287.58     1191.35     22.35 o
   0   2  22      726.65      733.37     18.01 o
   1   2  22       76.75       64.25      5.44 o
   2   2  22      100.57      111.77      5.74 o
   3   2  22       53.92       43.44      6.21 o
   4   2  22       63.77       63.07      7.26 o
   5   2  22       13.23        5.44      5.01 o
   6   2  22       14.79       19.65      6.10 o
   7   2  22        5.56       -6.05      7.37 o
  -8   3  22        0.20       -3.04      5.25 o
  -7   3  22        2.01       -1.46      4.98 o
  -6   3  22        0.04        1.47      4.40 o
  -5   3  22      122.63      117.79     12.83 o
  -4   3  22       27.65       17.95      5.16 o
  -3   3  22       55.30       54.21      6.93 o
  -2   3  22       32.30       34.00      5.34 o
  -1   3  22        5.32        4.56      3.53 o
   0   3  22        9.93       -0.64      3.16 o
   1   3  22       51.27       41.17      4.66 o
   2   3  22      575.59      570.60     14.18 o
   3   3  22      110.98      114.86     12.23 o
   4   3  22       63.13       58.57      9.94 o
   5   3  22       10.60        4.44      4.91 o
   6   3  22       33.29       29.35      7.01 o
  -8   4  22       16.64       17.73     10.02 o
  -7   4  22       14.61       21.46      7.38 o
  -6   4  22        0.65        2.75      5.19 o
  -5   4  22       45.27       31.53      6.66 o
  -4   4  22      119.63       93.83      9.29 o
  -3   4  22       14.31       19.10      5.44 o
  -2   4  22      311.86      308.26     13.74 o
  -1   4  22        6.91        7.16      3.96 o
   0   4  22       65.77       72.99      6.75 o
   1   4  22      119.26      119.85     11.97 o
   2   4  22      113.35      105.61      7.95 o
   3   4  22       80.06       84.29      7.74 o
   4   4  22      311.93      284.25     14.31 o
   5   4  22        9.40       14.88      6.14 o
   6   4  22      149.15      173.76     16.42 o
  -7   5  22       42.83       17.33      8.93 o
  -6   5  22      143.84      121.97     12.11 o
  -5   5  22       20.71       14.66      7.76 o
  -4   5  22      243.45      281.26     16.18 o
  -3   5  22      144.52      136.26     14.51 o
  -2   5  22        0.40       -2.27      3.80 o
  -1   5  22      285.64      293.12     13.33 o
   0   5  22      457.19      469.65     15.27 o
   1   5  22      106.51      108.58     10.23 o
   2   5  22      292.39      308.28     13.24 o
   3   5  22       57.74       46.38      7.04 o
   4   5  22        4.97        6.71      5.80 o
   5   5  22       66.93       64.22      8.97 o
  -6   6  22        2.35        0.27      6.90 o
  -5   6  22       76.97       71.35     10.88 o
  -4   6  22       13.17        6.01      6.23 o
  -3   6  22       25.84       18.81      6.52 o
  -2   6  22       83.24       55.77     12.15 o
  -1   6  22       24.33       20.43      6.46 o
   0   6  22       87.71       84.12      9.02 o
   1   6  22       78.87       75.12      7.52 o
   2   6  22       31.03       43.21      7.04 o
   3   6  22       48.74       37.55      7.12 o
   4   6  22      133.25      146.53     16.33 o
  -5   7  22        0.03       -0.28      8.02 o
  -4   7  22       30.28       31.42      8.80 o
  -3   7  22       52.75       37.88      7.61 o
  -2   7  22        1.45        0.67      4.93 o
  -1   7  22       67.71       57.42      8.69 o
   0   7  22        8.16       12.14      5.38 o
   1   7  22        6.36        8.08      5.03 o
   2   7  22       15.32       16.97      6.01 o
   3   7  22       50.00       44.29      8.50 o
  -3   8  22       68.65       41.00     10.81 o
  -2   8  22       55.58       65.06      9.48 o
  -1   8  22       35.95       33.60      8.00 o
   0   8  22       50.44       87.29     10.26 o
   1   8  22      119.29       91.64     11.51 o
   2   8  22      230.61      282.83     25.49 o
  -8   1  23       78.40       70.18      9.32 o
  -7   1  23       59.82       37.13      7.32 o
  -6   1  23      206.10      192.37     12.91 o
  -5   1  23      443.18      428.01     19.12 o
  -4   1  23       23.10        8.99      3.94 o
  -3   1  23      479.46      440.78     13.71 o
  -2   1  23      492.03      481.93     15.46 o
  -1   1  23      210.31      178.67      7.98 o
   0   1  23      214.90      204.07      6.39 o
   1   1  23       68.97       55.02      4.15 o
   2   1  23        0.09        1.81      2.48 o
   3   1  23        0.68       -1.06      3.10 o
   4   1  23        0.56        1.00      4.11 o
   5   1  23       11.48        6.77      5.13 o
   6   1  23       67.67       64.67     10.44 o
  -8   2  23       87.04       86.45     15.34 o
  -7   2  23       32.24       22.48      6.57 o
  -6   2  23        1.65        0.41      4.15 o
  -5   2  23       20.15       23.41      5.82 o
  -4   2  23      123.48      115.75      8.90 o
  -3   2  23       30.72       26.41      5.01 o
  -2   2  23       96.76       95.28     11.13 o
  -1   2  23       19.11       13.57      3.82 o
   0   2  23      646.98      616.65     15.54 o
   1   2  23      188.97      183.43     10.06 o
   2   2  23       30.25       27.45      3.60 o
   3   2  23        5.17        0.28      3.63 o
   4   2  23       35.32       29.09      5.82 o
   5   2  23       74.76       80.11      8.86 o
   6   2  23       13.60       16.27      6.51 o
  -8   3  23       11.97        8.71      6.36 o
  -7   3  23        9.18        5.22      5.56 o
  -6   3  23       19.99       12.21      5.11 o
  -5   3  23       40.35       35.42      7.02 o
  -4   3  23       52.63       42.69      7.15 o
  -3   3  23      169.95      157.51     15.31 o
  -2   3  23        2.84        2.85      3.95 o
  -1   3  23        6.28        8.64      4.06 o
   0   3  23      166.47      158.26      9.10 o
   1   3  23       32.84       27.40      4.21 o
   2   3  23      201.49      197.40      9.58 o
   3   3  23       44.77       35.88      5.70 o
   4   3  23      183.02      193.52     13.10 o
   5   3  23       23.27       21.05      6.38 o
   6   3  23       49.30       45.62      8.96 o
  -7   4  23        0.08        4.59      6.36 o
  -6   4  23       69.64       59.91      9.58 o
  -5   4  23        8.39        4.75      5.12 o
  -4   4  23       55.84       51.35      7.73 o
  -3   4  23       40.17       30.72      7.96 o
  -2   4  23       94.24       98.84     10.68 o
  -1   4  23        2.41       -0.81      3.84 o
   0   4  23       11.63       12.28      4.07 o
   1   4  23        0.52        0.45      3.32 o
   2   4  23        1.67        1.05      3.59 o
   3   4  23      127.00      116.37      9.12 o
   4   4  23        0.06        0.70      4.82 o
   5   4  23       60.21       37.78      7.88 o
   6   4  23       50.41       61.94     24.28 o
  -7   5  23        2.19        1.21      6.80 o
  -6   5  23       11.17       26.46      7.77 o
  -5   5  23       40.16       36.77      7.45 o
  -4   5  23       73.10       56.30      8.48 o
  -3   5  23        0.36       -4.19      4.19 o
  -2   5  23        4.39       -2.68      4.09 o
  -1   5  23        0.18        1.17      4.00 o
   0   5  23       15.24       11.96      4.40 o
   1   5  23        3.74       11.66      4.36 o
   2   5  23        1.96        2.12      4.20 o
   3   5  23        0.00       -1.94      4.54 o
   4   5  23        6.65        2.44      5.52 o
   5   5  23        2.24       -0.26      7.07 o
  -6   6  23        0.01       -5.73      6.85 o
  -5   6  23       42.63       44.80     10.88 o
  -4   6  23        3.83        4.12      5.74 o
  -3   6  23        4.00       -1.68      5.31 o
  -2   6  23        0.01       -1.57      4.33 o
  -1   6  23        0.19       -0.76      4.78 o
   0   6  23        0.94       -1.32      4.21 o
   1   6  23       21.13       25.96      5.55 o
   2   6  23       29.14        6.55      5.28 o
   3   6  23        0.02        0.73      4.91 o
   4   6  23        2.44       -1.65      6.21 o
  -5   7  23        3.73        7.13      7.87 o
  -4   7  23        4.26       -2.55      6.45 o
  -3   7  23       15.32       24.55      7.12 o
  -2   7  23        4.92        7.09      5.89 o
  -1   7  23       24.65       23.52      6.70 o
   0   7  23       14.17        8.99      5.20 o
   1   7  23        0.71       -1.30      4.91 o
   2   7  23        3.34       -1.19      5.48 o
   3   7  23      165.74      195.46     21.01 o
  -3   8  23        2.58        0.46     16.25 o
  -2   8  23      137.93      153.98     14.40 o
  -1   8  23        4.23        5.93      6.39 o
   0   8  23       36.33       40.55      8.31 o
   1   8  23       73.73       66.71     10.32 o
  -8   0  24       51.63       36.80     12.88 o
  -7   0  24      169.75      184.71     22.60 o
  -6   0  24      459.06      474.88     32.42 o
  -5   0  24        9.74        0.33      6.23 o
  -4   0  24     1063.29     1018.23     34.34 o
  -3   0  24        0.02        1.48      4.00 o
  -2   0  24       39.25       40.78      7.39 o
  -1   0  24        4.52        1.29      3.50 o
   0   0  24       77.65       79.16      9.39 o
   1   0  24       80.81       76.28      5.91 o
   2   0  24       23.82       17.74      4.40 o
   3   0  24        1.18       -1.22      4.80 o
   4   0  24       19.38       15.66      6.72 o
   5   0  24      232.19      235.42     25.46 o
   6   0  24        8.46       12.93     14.69 o
  -8   1  24      194.16      228.14     22.64 o
  -7   1  24       20.53       16.79      7.15 o
  -6   1  24      351.06      352.69     16.82 o
  -5   1  24       39.91       53.00      8.25 o
  -4   1  24      119.92      119.63      8.67 o
  -3   1  24       35.72       36.82      5.09 o
  -2   1  24      764.57      757.25     20.55 o
  -1   1  24       63.53       75.59      5.46 o
   0   1  24      245.52      245.39      8.19 o
   1   1  24       58.05       64.39      4.59 o
   2   1  24      114.45      125.25      6.29 o
   3   1  24      343.15      382.00     13.50 o
   4   1  24        0.96        8.44      4.83 o
   5   1  24       15.19       10.12      5.73 o
   6   1  24      104.06      112.16     11.80 o
  -8   2  24        3.62        2.14      6.31 o
  -7   2  24        3.78        0.17      5.31 o
  -6   2  24       31.25       26.53      6.32 o
  -5   2  24        1.79        5.39      4.60 o
  -4   2  24      182.01      162.47     11.73 o
  -3   2  24       37.94       39.42      5.71 o
  -2   2  24       95.51      106.70      9.26 o
  -1   2  24       93.90      109.79      8.66 o
   0   2  24        3.15        2.49      3.43 o
   1   2  24      142.07      151.68      6.78 o
   2   2  24      388.13      379.27     13.79 o
   3   2  24        7.65       -1.32      4.04 o
   4   2  24      436.68      422.61     16.42 o
   5   2  24       80.03       94.09      9.54 o
   6   2  24       15.32       15.28      8.13 o
  -7   3  24       13.35       13.93      6.20 o
  -6   3  24        5.26        1.97      5.65 o
  -5   3  24      171.45      183.26     13.28 o
  -4   3  24       89.09       64.76      8.47 o
  -3   3  24        3.82        2.29      4.15 o
  -2   3  24       12.00       13.15      4.89 o
  -1   3  24       74.14       79.73      7.67 o
   0   3  24      336.38      348.34     12.64 o
   1   3  24       39.04       26.12      4.60 o
   2   3  24      110.80      126.76      8.13 o
   3   3  24        3.69        3.94      4.10 o
   4   3  24       57.42       69.51     10.96 o
   5   3  24      122.08      129.56     11.81 o
   6   3  24       15.21        2.48      8.86 o
  -7   4  24      288.68      315.01     29.74 o
  -6   4  24       72.66       62.81      9.30 o
  -5   4  24       83.96      106.44     11.81 o
  -4   4  24      197.40      186.00     14.46 o
  -3   4  24      193.28      196.25     13.44 o
  -2   4  24      224.23      234.33     14.19 o
  -1   4  24      231.06      262.86     13.41 o
   0   4  24       58.16       56.08      8.20 o
   1   4  24       27.70       22.45      4.54 o
   2   4  24       67.35       62.14      6.75 o
   3   4  24        7.96        1.74      4.59 o
   4   4  24       79.63       79.05      8.91 o
   5   4  24        1.10        5.68      6.44 o
  -6   5  24      129.62      114.79     14.07 o
  -5   5  24      262.48      247.81     16.56 o
  -4   5  24        0.13       -0.88      5.21 o
  -3   5  24      534.77      545.58     25.22 o
  -2   5  24      155.66      146.92     12.54 o
  -1   5  24       10.23       13.27      4.91 o
   0   5  24      228.84      238.64     11.38 o
   1   5  24      418.59      473.41     16.18 o
   2   5  24       39.63       51.59      7.26 o
   3   5  24      327.46      382.35     19.97 o
   4   5  24       91.44       79.14      9.94 o
   5   5  24       12.23       30.27     19.83 o
  -5   6  24       36.75       31.48      8.22 o
  -4   6  24       16.75       14.64      6.70 o
  -3   6  24       33.02       26.61      8.93 o
  -2   6  24       11.86        6.53      5.40 o
  -1   6  24      352.92      383.77     18.78 o
   0   6  24       52.95       35.93      6.46 o
   1   6  24      225.26      221.15     12.58 o
   2   6  24      186.68      167.00     12.00 o
   3   6  24       11.40       16.49      7.18 o
   4   6  24      111.44       99.98     17.49 o
  -4   7  24       49.22       46.69     11.33 o
  -3   7  24       73.80       75.22     10.50 o
  -2   7  24       32.62       26.05      7.16 o
  -1   7  24       56.04       35.89      6.92 o
   0   7  24        0.22        6.35      5.44 o
   1   7  24       35.85       25.55      6.59 o
   2   7  24       45.44       38.33      8.44 o
  -1   8  24       26.33       17.19      9.15 o
  -8   1  25       10.75       11.68      6.52 o
  -7   1  25       10.92        6.09      5.74 o
  -6   1  25        0.12        9.69      5.40 o
  -5   1  25        0.02       -1.34      4.21 o
  -4   1  25       52.32       47.65      6.06 o
  -3   1  25        1.33        9.56      3.85 o
  -2   1  25        8.19        7.54      3.92 o
  -1   1  25       23.03       26.17      4.46 o
   0   1  25       47.32       36.22      5.10 o
   1   1  25        3.29        1.35      2.59 o
   2   1  25        0.20        5.18      3.14 o
   3   1  25       93.90       91.19      7.62 o
   4   1  25       53.99       45.38      6.59 o
   5   1  25        4.54        2.78      5.83 o
   6   1  25        0.49        3.37     13.12 o
  -7   2  25        4.04        8.13      6.30 o
  -6   2  25       17.08       23.80      6.73 o
  -5   2  25       56.80       60.69     13.14 o
  -4   2  25        0.45        4.32      4.45 o
  -3   2  25      110.24      110.05     10.60 o
  -2   2  25      107.40      109.08     11.32 o
  -1   2  25       20.21        9.95      4.69 o
   0   2  25       58.91       46.92      7.37 o
   1   2  25       22.87       13.96      3.88 o
   2   2  25      185.90      189.44      9.00 o
   3   2  25        6.58        7.90      4.54 o
   4   2  25        2.44       -0.01      4.91 o
   5   2  25        8.00        8.48      6.03 o
   6   2  25        0.25        3.81      9.37 o
  -7   3  25        4.35        3.54      6.13 o
  -6   3  25        0.26        4.25      6.30 o
  -5   3  25       19.44        7.45      5.99 o
  -4   3  25       11.42        5.60      4.97 o
  -3   3  25       12.21       13.64      5.30 o
  -2   3  25        2.21        3.35      4.39 o
  -1   3  25       10.27       16.71      5.31 o
   0   3  25      130.39      135.38      8.82 o
   1   3  25        0.06        3.72      3.56 o
   2   3  25       28.56       18.31      4.26 o
   3   3  25       62.01       55.20      7.05 o
   4   3  25       19.39       39.03      7.48 o
   5   3  25       21.61       36.98      8.28 o
  -7   4  25       62.89       79.05     12.40 o
  -6   4  25       42.73       49.09      9.22 o
  -5   4  25      313.53      327.22     18.17 o
  -4   4  25       72.05       76.85      9.62 o
  -3   4  25       52.15       62.83     12.45 o
  -2   4  25       88.70       87.46      9.56 o
  -1   4  25      126.57      121.70      9.95 o
   0   4  25       28.09       21.18      4.82 o
   1   4  25       21.46       26.32      5.08 o
   2   4  25       92.80      120.85      9.59 o
   3   4  25      114.06      121.06      9.64 o
   4   4  25      172.27      187.70     14.59 o
   5   4  25       16.01       17.62      8.92 o
  -6   5  25        0.02        9.73      6.67 o
  -5   5  25        2.94        3.23      5.93 o
  -4   5  25       11.00       11.25      6.20 o
  -3   5  25       67.78       56.14      8.90 o
  -2   5  25      267.25      289.72     16.76 o
  -1   5  25       24.89       16.72      6.10 o
   0   5  25      350.33      393.15     14.31 o
   1   5  25      121.50      118.13      9.97 o
   2   5  25       72.89       70.18      8.37 o
   3   5  25       35.84       43.39      8.08 o
   4   5  25        7.16        1.33      6.75 o
  -5   6  25       20.49       24.49      7.90 o
  -4   6  25        4.62        6.00      6.43 o
  -3   6  25       57.01       46.71      8.57 o
  -2   6  25       29.47       11.63      6.52 o
  -1   6  25        1.60        8.06      5.56 o
   0   6  25        1.70        3.87      4.94 o
   1   6  25       17.32       17.49      5.67 o
   2   6  25        4.09        3.57      5.32 o
   3   6  25        1.73        4.46      7.10 o
  -3   7  25       49.51       59.89     10.97 o
  -2   7  25       49.70       37.52      7.97 o
  -1   7  25       11.48        6.10      5.64 o
   0   7  25        9.04       12.46      6.00 o
   1   7  25       43.94       46.80      8.67 o
   2   7  25       29.26       33.92     10.61 o
  -7   0  26       19.15       15.86      9.32 o
  -6   0  26      176.23      179.53     19.04 o
  -5   0  26       31.06       42.38     10.13 o
  -4   0  26      223.32      227.35     17.84 o
  -3   0  26      111.73      126.20     13.02 o
  -2   0  26        9.31       13.41      5.97 o
  -1   0  26       66.78       71.61     10.51 o
   0   0  26       37.09       61.78     13.06 o
   1   0  26        6.41        4.81      3.89 o
   2   0  26        7.29        8.44      5.57 o
   3   0  26       48.82       53.42      8.96 o
   4   0  26       44.28       39.86      9.99 o
   5   0  26       65.82       91.53     20.29 o
  -7   1  26       39.43       29.43      8.08 o
  -6   1  26        2.12       -0.43      4.91 o
  -5   1  26      105.42       92.63     13.11 o
  -4   1  26      296.56      305.72     14.39 o
  -3   1  26       12.46       11.61      6.34 o
  -2   1  26      222.01      228.97     11.47 o
  -1   1  26      469.91      538.06     27.01 o
   0   1  26        0.73        0.28      3.90 o
   1   1  26      220.21      250.60      9.24 o
   2   1  26       48.85       48.73      5.72 o
   3   1  26       16.15        8.23      4.70 o
   4   1  26      164.05      188.97     12.53 o
   5   1  26       11.29       15.51      7.12 o
  -7   2  26       12.21       26.63      8.70 o
  -6   2  26      151.50      133.85     12.03 o
  -5   2  26      158.21      164.00     13.32 o
  -4   2  26       59.18       54.75      8.62 o
  -3   2  26      599.33      688.55     40.22 o
  -2   2  26      242.82      245.96     13.73 o
  -1   2  26       41.33       29.01      9.55 o
   0   2  26      602.62      581.34     15.59 o
   1   2  26      162.97      154.18     11.15 o
   2   2  26      171.30      162.15      8.66 o
   3   2  26      213.80      223.52     11.14 o
   4   2  26        1.66        7.29      5.94 o
   5   2  26      116.76      101.60     10.60 o
  -7   3  26      495.73      461.73     40.35 o
  -6   3  26        0.22        9.44      6.99 o
  -5   3  26      318.01      338.35     19.92 o
  -4   3  26      200.64      219.17     16.22 o
  -3   3  26       14.98       11.12      5.37 o
  -2   3  26      419.10      430.86     18.23 o
  -1   3  26       85.73      109.43     10.16 o
   0   3  26        0.00       -1.34      3.68 o
   1   3  26       64.07       43.64      5.62 o
   2   3  26       60.58       49.13      6.91 o
   3   3  26        7.36        7.95      4.86 o
   4   3  26       19.49        9.81      6.11 o
   5   3  26      151.13      159.62     17.93 o
  -6   4  26       26.62       32.10      8.79 o
  -5   4  26      284.45      326.54     20.86 o
  -4   4  26       21.71       24.14      8.68 o
  -3   4  26      567.07      628.42     23.03 o
  -2   4  26      138.55      117.64     13.43 o
  -1   4  26        5.99       -0.32      4.43 o
   0   4  26      161.35      176.32      9.96 o
   1   4  26      237.83      241.90     11.49 o
   2   4  26      120.71      136.67     10.55 o
   3   4  26      229.46      261.57     15.34 o
   4   4  26        8.67        8.59      6.19 o
  -6   5  26        8.13       17.73      8.45 o
  -5   5  26      163.32      173.62     14.47 o
  -4   5  26       74.13       78.61     10.61 o
  -3   5  26       51.72       38.18      7.76 o
  -2   5  26       13.69        2.58      5.41 o
  -1   5  26     1101.53     1231.66     32.16 o
   0   5  26        0.85        3.86      4.19 o
   1   5  26      452.37      514.76     17.50 o
   2   5  26       22.69       31.17      6.66 o
   3   5  26        0.05        3.83      5.85 o
   4   5  26      105.42      118.96     17.24 o
  -4   6  26      189.07      187.10     15.44 o
  -3   6  26      402.17      401.60     20.82 o
  -2   6  26       43.98       44.28      8.98 o
  -1   6  26      234.65      245.82     15.20 o
   0   6  26        3.43        0.44      5.19 o
   1   6  26       22.05       23.18      6.28 o
   2   6  26        1.71        5.24      5.75 o
  -2   7  26        1.24        5.27      7.36 o
  -1   7  26      134.22      122.52     11.84 o
   0   7  26        9.95       11.62      6.71 o
   1   7  26      159.14      158.18     17.14 o
  -7   1  27        3.32        4.45      6.19 o
  -6   1  27       43.89       33.43      7.54 o
  -5   1  27       24.06       15.17      5.71 o
  -4   1  27       36.99       23.50      5.60 o
  -3   1  27        0.00       -1.02      4.11 o
  -2   1  27        2.41       -0.68      4.18 o
  -1   1  27       26.09       21.81      8.13 o
   0   1  27        0.05       -0.32      4.10 o
   1   1  27        3.21        1.48      3.09 o
   2   1  27        2.13        2.02      3.64 o
   3   1  27        6.08        9.41      5.00 o
   4   1  27        0.03        4.88      5.81 o
   5   1  27        6.13        2.74      6.38 o
  -7   2  27        2.21        1.10      6.06 o
  -6   2  27        0.17        0.42      5.36 o
  -5   2  27        9.46        4.50      5.66 o
  -4   2  27       87.21      105.13     10.04 o
  -3   2  27       45.75       52.57      8.73 o
  -2   2  27       94.13       90.63     10.83 o
  -1   2  27        0.06       -0.64      4.17 o
   0   2  27        2.46       10.87      4.52 o
   1   2  27       65.18       65.47      6.06 o
   2   2  27        9.26       13.96      5.17 o
   3   2  27      159.46      190.84     11.80 o
   4   2  27        1.16        6.47      5.85 o
   5   2  27        5.30       -3.09     10.21 o
  -6   3  27      167.23      162.99     13.58 o
  -5   3  27       11.94       15.06      7.12 o
  -4   3  27        9.63       13.39      6.16 o
  -3   3  27        2.05        4.18      5.12 o
  -2   3  27        9.26        6.01      4.99 o
  -1   3  27        2.12        9.00      5.48 o
   0   3  27       11.93       15.40      4.47 o
   1   3  27       16.18       16.82      4.74 o
   2   3  27        2.00        7.32      4.88 o
   3   3  27        0.56       -4.93      4.93 o
   4   3  27       67.04       60.67      8.48 o
  -6   4  27        0.41        6.42      7.54 o
  -5   4  27       78.91       82.39     11.78 o
  -4   4  27       46.03       34.32      7.57 o
  -3   4  27      231.86      241.11     16.63 o
  -2   4  27        1.33       -3.00      4.83 o
  -1   4  27       38.48       41.72      9.48 o
   0   4  27       58.02       66.52      6.89 o
   1   4  27       15.59       15.05      4.75 o
   2   4  27      173.84      182.47     12.58 o
   3   4  27       67.20       67.23      8.87 o
   4   4  27        0.14        5.69      7.94 o
  -5   5  27       20.86       10.76      7.01 o
  -4   5  27        1.63       -0.86      5.63 o
  -3   5  27        1.95       -1.49      5.49 o
  -2   5  27        6.10        4.02      5.73 o
  -1   5  27        0.56       -3.12      4.74 o
   0   5  27       28.68       29.11      7.59 o
   1   5  27        2.65        4.66      5.06 o
   2   5  27      109.45      102.35      9.95 o
   3   5  27       16.71        8.33      7.07 o
  -4   6  27        2.86        2.06      7.01 o
  -3   6  27        1.92       15.30      7.56 o
  -2   6  27        0.07       -2.02      6.13 o
  -1   6  27       17.75       10.17      6.95 o
   0   6  27       45.64       41.36      7.50 o
   1   6  27        0.89        1.50      5.58 o
   2   6  27        9.72       10.43      7.37 o
  -7   0  28       97.48      124.63     17.54 o
  -6   0  28        0.24       -6.73      6.76 o
  -5   0  28      188.65      176.74     17.94 o
  -4   0  28        3.36        2.26      6.23 o
  -3   0  28       38.37       40.49     11.47 o
  -2   0  28      293.64      345.77     18.65 o
  -1   0  28       51.58       19.13     10.26 o
   0   0  28      154.83      153.50     20.26 o
   1   0  28       58.19       34.05      9.59 o
   2   0  28       70.10       58.61     10.64 o
   3   0  28       16.32       25.14      8.10 o
   4   0  28      100.75      115.59     15.10 o
   5   0  28       23.66       14.54     13.80 o
  -7   1  28       84.17       72.77     12.60 o
  -6   1  28       21.95       13.72      6.26 o
  -5   1  28       10.76       13.22      5.81 o
  -4   1  28       26.52       30.58      7.12 o
  -3   1  28      354.58      358.34     18.73 o
  -2   1  28        0.08        0.50      4.52 o
  -1   1  28       80.96       78.19      9.42 o
   0   1  28      499.12      541.16     20.45 o
   1   1  28      126.37      131.42      8.31 o
   2   1  28      356.02      399.86     15.30 o
   3   1  28      114.46       94.05      9.32 o
   4   1  28       12.80       12.13      6.51 o
  -6   2  28       28.30       30.68      8.17 o
  -5   2  28      275.44      291.56     18.45 o
  -4   2  28      276.87      297.24     15.97 o
  -3   2  28       45.94       34.12      6.72 o
  -2   2  28      606.65      597.63     26.13 o
  -1   2  28      354.77      429.91     18.63 o
   0   2  28       80.24       58.65      9.39 o
   1   2  28      715.11      781.20     17.78 o
   2   2  28      191.85      218.12     12.41 o
   3   2  28      104.93      113.41      9.69 o
   4   2  28      214.81      210.14     19.31 o
  -6   3  28      218.62      250.09     18.57 o
  -5   3  28       84.90       72.64     11.40 o
  -4   3  28      173.43      162.48     14.74 o
  -3   3  28      294.27      303.19     23.42 o
  -2   3  28       78.90       95.59      9.94 o
  -1   3  28     1005.28     1089.05     28.63 o
   0   3  28      301.18      310.29     13.48 o
   1   3  28      124.70      137.86      9.04 o
   2   3  28       80.10       84.26      9.32 o
   3   3  28      355.89      403.39     17.25 o
   4   3  28       67.96       60.17      8.95 o
  -5   4  28       75.28       69.44     11.17 o
  -4   4  28       55.16       37.84      8.33 o
  -3   4  28       12.89       15.11      6.72 o
  -2   4  28        9.96        5.50      5.92 o
  -1   4  28      134.73      134.81     11.32 o
   0   4  28       22.41       16.18      5.15 o
   1   4  28      403.79      429.01     17.63 o
   2   4  28       59.50       61.07      8.73 o
   3   4  28       35.92       23.34      7.17 o
  -4   5  28        3.65       11.44      6.71 o
  -3   5  28      356.22      377.27     20.04 o
  -2   5  28       57.93       46.31      8.03 o
  -1   5  28       39.79       40.96      7.55 o
   0   5  28       33.38       10.41      5.56 o
   1   5  28      195.27      203.64     12.37 o
   2   5  28        1.30        4.17      6.12 o
  -3   6  28        0.67       -6.07      6.46 o
  -2   6  28       73.04       57.94     12.71 o
  -1   6  28      285.58      326.29     19.38 o
   0   6  28        3.22        2.63      5.69 o
   1   6  28      256.66      312.46     24.64 o
  -6   1  29       50.35       46.51      8.51 o
  -5   1  29       11.10       13.71      6.68 o
  -4   1  29        4.80       -4.49      5.59 o
  -3   1  29       57.36       49.89      8.99 o
  -2   1  29        1.85       -1.20      5.26 o
  -1   1  29      246.82      283.04     16.29 o
   0   1  29        0.27       10.53      5.05 o
   1   1  29      169.69      200.24     11.34 o
   2   1  29       12.06       18.27      6.65 o
   3   1  29        6.86        6.87      5.92 o
   4   1  29       92.20      103.16     12.25 o
  -6   2  29        6.95       15.78      7.34 o
  -5   2  29       15.83       13.30      6.81 o
  -4   2  29       40.98       30.95      7.69 o
  -3   2  29      321.49      383.75     17.27 o
  -2   2  29      102.66      111.27     11.32 o
  -1   2  29       66.67       95.23      8.34 o
   0   2  29       95.06       76.01     12.31 o
   1   2  29       42.35       47.64      6.64 o
   2   2  29       38.50       32.96      6.68 o
   3   2  29        3.80        4.58      5.61 o
   4   2  29        7.21       11.91      7.29 o
  -6   3  29       18.20       15.79      9.05 o
  -5   3  29        1.73       -1.12      5.53 o
  -4   3  29      229.82      290.20     24.63 o
  -3   3  29        0.07        1.45      6.26 o
  -2   3  29      264.18      312.77     19.37 o
  -1   3  29        0.08       -1.03      5.10 o
   0   3  29        4.09       -0.51      4.46 o
   1   3  29        5.18        9.66      5.07 o
   2   3  29        7.29        1.56      5.52 o
   3   3  29       14.81       15.60      6.54 o
  -5   4  29       44.16       37.66      9.19 o
  -4   4  29      118.81      127.23     16.92 o
  -3   4  29      160.14      197.36     18.15 o
  -2   4  29        1.32        0.96      5.57 o
  -1   4  29       82.57      103.02     13.00 o
   0   4  29       78.84       94.52      8.68 o
   1   4  29       18.77       13.01      5.60 o
   2   4  29       92.84       99.33     10.72 o
   3   4  29        3.79       -4.71      6.72 o
  -4   5  29       11.88       18.34      7.69 o
  -3   5  29       57.49       78.46     10.90 o
  -2   5  29       82.43      110.18     11.05 o
  -1   5  29       20.96       22.36      7.13 o
   0   5  29        4.68        6.49      5.48 o
   1   5  29       15.99       21.61      6.74 o
   2   5  29       11.02       15.63      9.77 o
  -1   6  29        3.63       -6.63     12.19 o
  -6   0  30      365.30      389.69     28.96 o
  -5   0  30       53.52       48.18     13.26 o
  -4   0  30      219.99      236.66     19.71 o
  -3   0  30      378.52      460.74     24.01 o
  -2   0  30        3.16       -4.18     13.47 o
  -1   0  30      304.74      381.18     46.53 o
   0   0  30      566.18      595.35     38.68 o
   1   0  30       14.07       10.10      8.59 o
   2   0  30     1091.49     1303.65     57.42 o
   3   0  30       50.52       24.19     17.74 o
   4   0  30       96.71       77.31     28.37 o
  -6   1  30        0.41        0.83      7.45 o
  -5   1  30      306.84      369.71     36.90 o
  -4   1  30      153.59      134.24     14.01 o
  -3   1  30        6.58        3.10      5.89 o
  -2   1  30      374.58      438.66     24.61 o
  -1   1  30       43.94       38.58     12.37 o
   0   1  30      244.41      263.24     16.28 o
   1   1  30       33.90       31.00      9.65 o
   2   1  30       97.98      137.42     22.24 o
   3   1  30        7.69        6.65      7.20 o
  -5   2  30       22.45       28.93      8.97 o
  -4   2  30       29.44       19.66      7.76 o
  -3   2  30       37.85       20.59      6.88 o
  -2   2  30       16.41       11.54      5.43 o
  -1   2  30       14.98        8.92      4.78 o
   0   2  30      154.52      165.58     13.92 o
   1   2  30        0.36        0.71      4.62 o
   2   2  30      228.78      247.95     16.00 o
   3   2  30       70.95       55.12     11.36 o
  -5   3  30        8.30       17.30      7.70 o
  -4   3  30      254.07      265.42     19.24 o
  -3   3  30        3.23       -0.33      6.07 o
  -2   3  30      190.53      213.36     16.76 o
  -1   3  30        2.34       -4.83      4.83 o
   0   3  30       61.73       62.14      7.30 o
   1   3  30      444.68      485.41     17.89 o
   2   3  30       31.59       40.77      8.19 o
   3   3  30      231.79      228.32     17.72 o
  -4   4  30       77.82       76.41     11.79 o
  -3   4  30       50.50       55.91     11.01 o
  -2   4  30        0.02        8.89      6.61 o
  -1   4  30       78.87       87.59     10.13 o
   0   4  30       58.24       51.69      7.29 o
   1   4  30       13.23        8.68      5.76 o
   2   4  30       50.49       35.97      8.96 o
  -3   5  30        0.23        1.82      6.50 o
  -2   5  30      103.31      105.49     12.28 o
  -1   5  30      107.46      114.04     11.50 o
   0   5  30        2.39        5.40      6.19 o
  -5   1  31       23.45       18.36      8.18 o
  -4   1  31       30.02       54.91     10.43 o
  -3   1  31       52.64       39.39      8.48 o
  -2   1  31        9.86       16.31      6.92 o
  -1   1  31       77.06       67.74     11.30 o
   0   1  31        0.28        2.63      6.13 o
   1   1  31       12.35        4.87      7.27 o
   2   1  31       14.37       10.36     12.19 o
   3   1  31       13.59       25.87     15.48 o
  -5   2  31       24.05       23.25      8.25 o
  -4   2  31       27.46       33.59      8.17 o
  -3   2  31        6.34        6.48      6.21 o
  -2   2  31        0.05       -0.23      4.94 o
  -1   2  31      127.08      162.76     12.94 o
   0   2  31       27.57       18.63      6.42 o
   1   2  31       30.66       31.77      7.48 o
   2   2  31        0.33        2.97      7.27 o
  -4   3  31        2.50        2.67      6.37 o
  -3   3  31        1.09        7.06      6.98 o
  -2   3  31        0.60        4.69      6.81 o
  -1   3  31       23.19       26.12      8.17 o
   0   3  31       58.11       78.05      8.70 o
   1   3  31       19.69       21.21      6.49 o
   2   3  31      113.49      132.38     13.18 o
  -3   4  31        1.56        6.77      7.08 o
  -2   4  31      138.54      149.25     15.27 o
  -1   4  31       42.20       37.81      8.09 o
   0   4  31      215.17      214.56     13.95 o
   1   4  31       73.65       81.12     10.01 o
  -5   0  32      601.24      785.06     65.61 o
  -4   0  32       65.75       53.61     14.16 o
  -3   0  32      328.49      333.44     49.36 o
  -2   0  32     1105.63     1238.67     82.98 o
  -1   0  32        8.43       11.98     16.86 o
   0   0  32      578.12      637.58     42.21 o
   1   0  32       33.03       39.19     20.57 o
  -4   1  32      482.04      540.98     25.74 o
  -3   1  32      228.69      258.91     17.77 o
  -2   1  32        8.46       12.08      6.27 o
  -1   1  32       25.31       10.88      9.56 o
   0   1  32      335.21      387.91     21.25 o
   1   1  32        4.34       -0.22      8.70 o
   2   1  32      302.14      372.26     48.20 o
  -4   2  32       24.07       24.73      7.96 o
  -3   2  32      302.88      357.93     26.61 o
  -2   2  32       93.91      109.10     10.99 o
  -1   2  32      351.71      413.75     16.37 o
   0   2  32        4.57        7.33      6.08 o
   1   2  32       20.31        7.95      7.96 o
   2   2  32       17.54       16.78     21.20 o
  -3   3  32       28.00       16.57      6.73 o
  -2   3  32       30.94       45.31      8.20 o
  -1   3  32        0.38       -0.16      5.25 o
   0   3  32        7.85       10.80      6.45 o
   1   3  32      200.06      227.86     13.70 o
  -2   4  32      269.03      212.02     40.03 o
  -1   4  32       45.89       41.51      8.40 o
  -4   1  33      105.34      160.48     20.73 o
  -3   1  33      285.68      373.89     19.46 o
  -2   1  33       29.01       29.43     10.72 o
  -1   1  33       44.63       32.04     16.35 o
   0   1  33       35.05       37.93     10.73 o
   1   1  33        8.00        3.71     17.51 o
  -3   2  33       11.51        9.36      7.01 o
  -2   2  33      222.28      266.29     16.08 o
  -1   2  33      130.91      170.25     18.11 o
   0   2  33        2.60        2.73      5.91 o
  -2   3  33      188.03      258.30     26.59 o
  -1   3  33        0.56       -0.92      5.36 o
  -2   0  34       44.93       51.22     25.07 o
  -1   0  34      353.20      440.05     53.26 o
   0   0  34      277.10      318.70     26.03 o
  -2   1  34       80.68       90.72     16.36 o
  -1   1  34       36.83       37.58     14.38 o
 
